# Supplementary material for: New species of the genus Mesocletodes Sars, 1909 from the deep Gulf of California (Copepoda, Harpacticoida)
Source: Zookeys. 2018 Apr 19;(751):75–112. doi: 10.3897/zookeys.751.20387 (PMC5919916; doi:10.3897/zookeys.751.20387)
Supplement: XML Treatment for Mesocletodes brevisetosus [file zookeys.751.20387-treatment1.xml]

<!DOCTYPE tp:taxon-treatment
  PUBLIC "-//TaxonX//DTD Taxonomic Treatment Publishing DTD v0 20100105//EN" "tax-treatment-NSO.dtd">
<tp:taxon-treatment xmlns:tp="http://www.plazi.org/taxpub"><tp:treatment-meta><kwd-group><label>Taxon classification</label><kwd><named-content xmlns:xlink="http://www.w3.org/1999/xlink" content-type="kingdom">Animalia</named-content></kwd><kwd><named-content xmlns:xlink="http://www.w3.org/1999/xlink" content-type="order">Harpacticoida</named-content></kwd><kwd><named-content xmlns:xlink="http://www.w3.org/1999/xlink" content-type="family">Argestidae</named-content></kwd></kwd-group><mixed-citation publication-type="journal"><person-group><name><surname>Gómez</surname><given-names>Samuel</given-names></name></person-group><article-title>New species of the genus <italic><tp:taxon-name><tp:taxon-name-part taxon-name-part-type="genus" reg="Mesocletodes">Mesocletodes</tp:taxon-name-part></tp:taxon-name></italic> Sars, 1909 from the deep Gulf of California (<tp:taxon-name><tp:taxon-name-part taxon-name-part-type="subclass">Copepoda</tp:taxon-name-part></tp:taxon-name>, <tp:taxon-name><tp:taxon-name-part taxon-name-part-type="order">Harpacticoida</tp:taxon-name-part></tp:taxon-name>)</article-title><source>Zookeys</source><day>19</day><month>4</month><year>2018</year><volume>2018</volume><issue>751</issue><fpage>75</fpage><lpage>112</lpage><pub-id pub-id-type="doi">10.3897/zookeys.751.20387</pub-id></mixed-citation></tp:treatment-meta><tp:nomenclature><tp:taxon-name>
              <tp:taxon-name-part taxon-name-part-type="genus" reg="Mesocletodes">Mesocletodes</tp:taxon-name-part>
              <tp:taxon-name-part taxon-name-part-type="species" reg="brevisetosus">brevisetosus</tp:taxon-name-part>
              <object-id xmlns:xlink="http://www.w3.org/1999/xlink" content-type="zoobank" xlink:type="simple">http://zoobank.org/8E54143A-D029-4D06-BC1E-A5EBFFF9847E</object-id>
            </tp:taxon-name><tp:taxon-authority>
              sp. n.</tp:taxon-authority></tp:nomenclature><tp:treatment-sec sec-type="material" id="SECID0E1NAC"><title>Material examined.</title><p>One female holotype as follows: habitus, left antennule and right antenna left intact and preserved in alcohol (<abbrev xmlns:xlink="http://www.w3.org/1999/xlink" content-type="institution" xlink:title="Instituto de Ciencias del Mar y Limnología, Unidad Académica Mazatlán" id="ABBRID0EAOAC" xlink:type="simple">ICML-EMUCOP</abbrev>-270800-02), right antennule, left antenna, mandibles, maxillules, maxillae and maxillipeds dissected and mounted onto four slides (<abbrev xmlns:xlink="http://www.w3.org/1999/xlink" content-type="institution" xlink:title="Instituto de Ciencias del Mar y Limnología, Unidad Académica Mazatlán" id="ABBRID0EFOAC" xlink:type="simple">ICML-EMUCOP</abbrev>-270800-01); Talud IV cruise; August 27, 2000; coll. S. Gómez.</p></tp:treatment-sec><tp:treatment-sec sec-type="type locality" id="SECID0EKOAC"><title>Type locality.</title><p>Southern Carmen Basin, Gulf of California, México (<named-content xmlns:xlink="http://www.w3.org/1999/xlink" content-type="dwc:verbatimCoordinates" xlink:type="simple"><named-content content-type="geo-json" specific-use="{&#34;type&#34;:&#34;Point&#34;,&#34;coordinates&#34;:[-110.183333,25.911667]}" id="NCID0ETOAC" xlink:type="simple">25°54.7'N, 110°11'W</named-content></named-content>), 2018 m depth (see Fig. <xref ref-type="fig" rid="F1">1</xref>); coll. S. Gómez.</p><fig id="F1" position="float" orientation="portrait"><label>Figure 1.</label><caption><p>Sampling sites and type localities of <italic><tp:taxon-name><tp:taxon-name-part taxon-name-part-type="genus" reg="Mesocletodes">Mesocletodes</tp:taxon-name-part> <tp:taxon-name-part taxon-name-part-type="species" reg="simplex">simplex</tp:taxon-name-part></tp:taxon-name></italic> sp. n. (full circle), and <italic><tp:taxon-name><tp:taxon-name-part taxon-name-part-type="genus" reg="Mesocletodes">M.</tp:taxon-name-part> <tp:taxon-name-part taxon-name-part-type="species" reg="brevisetosus">brevisetosus</tp:taxon-name-part></tp:taxon-name></italic> sp. n. and <italic><tp:taxon-name><tp:taxon-name-part taxon-name-part-type="genus" reg="Mesocletodes">M.</tp:taxon-name-part> <tp:taxon-name-part taxon-name-part-type="species" reg="unisetosus">unisetosus</tp:taxon-name-part></tp:taxon-name></italic> sp. n. (full triangle). Figure prepared with GeoMapApp (<ext-link xmlns:xlink="http://www.w3.org/1999/xlink" xlink:type="simple" ext-link-type="uri" xlink:href="http://www.geomapapp.org/">http://www.geomapapp.org/</ext-link>) and the Global Multi-Resolution Topography (<abbrev xmlns:xlink="http://www.w3.org/1999/xlink" xlink:title="Global Multi-Resolution Topography" id="ABBRID0EXAAE" xlink:type="simple">GMRT</abbrev>) default basemap (<xref ref-type="bibr" rid="B29">Ryan et al. 2009</xref>).</p></caption><graphic xmlns:xlink="http://www.w3.org/1999/xlink" xlink:href="zookeys-751-075-g001.jpg" position="float" orientation="portrait" xlink:type="simple" id="oo_198192.jpg"/></fig></tp:treatment-sec><tp:treatment-sec sec-type="diagnosis" id="SECID0EEBAE"><title>Diagnosis (based on female only).</title><p>Body subcylindrical. Cuticula of body surface reticulated. Free thoracic somites and urosomites, except for anal somite, with posterior margin coarsely serrated. Cephalothorax with dorsal process curved posteriorly. <abbrev xmlns:xlink="http://www.w3.org/1999/xlink" xlink:title="third leg" id="ABBRID0EKBAE" xlink:type="simple">P3</abbrev>–<abbrev xmlns:xlink="http://www.w3.org/1999/xlink" xlink:title="fifth leg" id="ABBRID0EOBAE" xlink:type="simple">P5</abbrev>-bearing somites and second half of genital-double somite with bifid cuticular processes dorsally. Genital somite and third urosomite incompletely fused dorsolaterally. Anal somite with upward bifid cuticular process dorsally. Caudal rami 17 times as long as wide in lateral view, with seven setae. Antennule octa-segmented; second segment with strong protrusion bearing one strong element. Antenna with basis, with uni-segmented exopod bearing two setae subequal in length. Gnathobase of mandible with grinding face, palp uni-segmented, endopodal lobe with four setae. <abbrev xmlns:xlink="http://www.w3.org/1999/xlink" xlink:title="second leg" id="ABBRID0ESBAE" xlink:type="simple">P2</abbrev>–<abbrev xmlns:xlink="http://www.w3.org/1999/xlink" xlink:title="forth leg" id="ABBRID0EWBAE" xlink:type="simple">P4</abbrev> <abbrev xmlns:xlink="http://www.w3.org/1999/xlink" xlink:title="first endopodal segment" id="ABBRID0E1BAE" xlink:type="simple">ENP1</abbrev> with inner seta. <abbrev xmlns:xlink="http://www.w3.org/1999/xlink" xlink:title="first leg" id="ABBRID0E5BAE" xlink:type="simple">P1</abbrev>–<abbrev xmlns:xlink="http://www.w3.org/1999/xlink" xlink:title="forth leg" id="ABBRID0ECCAE" xlink:type="simple">P4</abbrev> <abbrev xmlns:xlink="http://www.w3.org/1999/xlink" xlink:title="second endopodal segment" id="ABBRID0EGCAE" xlink:type="simple">ENP2</abbrev> with 3, 3, 2, 2, setae respectively. <abbrev xmlns:xlink="http://www.w3.org/1999/xlink" xlink:title="fifth leg" id="ABBRID0EKCAE" xlink:type="simple">P5</abbrev> endopodal lobe represented by two setae; inner seta of the <abbrev xmlns:xlink="http://www.w3.org/1999/xlink" xlink:title="fifth leg" id="ABBRID0EOCAE" xlink:type="simple">P5</abbrev> <abbrev xmlns:xlink="http://www.w3.org/1999/xlink" xlink:title="exopod" id="ABBRID0ESCAE" xlink:type="simple">EXP</abbrev> very small, issuing subapically.</p></tp:treatment-sec><tp:treatment-sec sec-type="description" id="SECID0EWCAE"><title>Description of female.</title><p>
              <italic>Body</italic>: total length 1420 µm measured from anterior margin of rostrum to posterior margin of caudal rami, subcylindrical, tapering slightly posteriorly, without clear demarcation between prosome and urosome, cuticula of body surface reticulated (Fig. <xref ref-type="fig" rid="F2">2A</xref>); <abbrev xmlns:xlink="http://www.w3.org/1999/xlink" xlink:title="second leg" id="ABBRID0ECDAE" xlink:type="simple">P2</abbrev>–<abbrev xmlns:xlink="http://www.w3.org/1999/xlink" xlink:title="fifth leg" id="ABBRID0EGDAE" xlink:type="simple">P5</abbrev>-bearing somites (Fig. <xref ref-type="fig" rid="F2">2D</xref>), both halves of genital double-somite and fourth and fifth urosomites (Fig. <xref ref-type="fig" rid="F2">2E</xref>) with posterior margin coarsely serrated; lateral margin of cephalothorax less coarsely serrated (Fig. <xref ref-type="fig" rid="F2">2B</xref>). Rostrum (Figs <xref ref-type="fig" rid="F2">2A–B</xref>, <xref ref-type="fig" rid="F3">3A</xref>) fused to cephalothorax, with two sensilla. Cephalothorax (Fig. <xref ref-type="fig" rid="F2">2A–B</xref>) 0.2 times as long as entire body length; with small sensilla as shown, and with exceedingly long lateral sensilla (Fig. <xref ref-type="fig" rid="F2">2B</xref>); with dorsal process curved posteriorly (Fig. <xref ref-type="fig" rid="F2">2A, B</xref>), the latter with sensilla as shown (Fig. <xref ref-type="fig" rid="F2">2C</xref>). Body somites with posterior transverse longitudinal row of spinules (Fig. <xref ref-type="fig" rid="F2">2A, D, E</xref>). <abbrev xmlns:xlink="http://www.w3.org/1999/xlink" xlink:title="second leg" id="ABBRID0ESEAE" xlink:type="simple">P2</abbrev>-bearing somite without, <abbrev xmlns:xlink="http://www.w3.org/1999/xlink" xlink:title="third leg" id="ABBRID0EWEAE" xlink:type="simple">P3</abbrev>–<abbrev xmlns:xlink="http://www.w3.org/1999/xlink" xlink:title="fifth leg" id="ABBRID0E1EAE" xlink:type="simple">P5</abbrev>-bearing somites with bifid cuticular processes dorsally, of <abbrev xmlns:xlink="http://www.w3.org/1999/xlink" xlink:title="forth leg" id="ABBRID0E5EAE" xlink:type="simple">P4</abbrev>-bearing somite smallest, of <abbrev xmlns:xlink="http://www.w3.org/1999/xlink" xlink:title="third leg" id="ABBRID0ECFAE" xlink:type="simple">P3</abbrev>- and <abbrev xmlns:xlink="http://www.w3.org/1999/xlink" xlink:title="fifth leg" id="ABBRID0EGFAE" xlink:type="simple">P5</abbrev>-bearing somites subequal (Fig. <xref ref-type="fig" rid="F2">2D</xref>). Genital somite and third urosomite (genital double-somite) incompletely fused dorsolaterally (Fig. <xref ref-type="fig" rid="F2">2E</xref>), posterior margin of genital somite indicated by suture with few spinules and sensilla, and serrated posterior margin, completely fused ventrally (Fig. <xref ref-type="fig" rid="F3">3B</xref>); first half of genital double-somite without cuticular process dorsally (Fig. <xref ref-type="fig" rid="F2">2A, E</xref>), with few lateral spinules close to posterior margin (Fig. <xref ref-type="fig" rid="F2">2E</xref>), ventrally with medial genital field (Fig. <xref ref-type="fig" rid="F3">3B</xref>) and with some spinules close to lateral margins, second half with bifid cuticular process dorsally (Fig. <xref ref-type="fig" rid="F2">2A, E</xref>), with lateral spinules along posterior margin, serrated posterior margin between pair of ventral sensilla less pronounced (Figs <xref ref-type="fig" rid="F2">2E</xref>, <xref ref-type="fig" rid="F3">3B</xref>). Dorsal and lateral surface of fourth urosomite with short row of small spinules, with few sensilla, posterior margin serrated (Fig. <xref ref-type="fig" rid="F2">2A, E</xref>), ventrally with posterior serrated margin slightly less pronounced between pair of ventral sensilla, with minute spinules as shown (Fig. <xref ref-type="fig" rid="F3">3B</xref>). Fifth urosomite (Fig. <xref ref-type="fig" rid="F2">2E</xref>) with less spinules than in preceding somite, without sensilla, posterior margin equally serrated along entire margin, ventrally (Fig. <xref ref-type="fig" rid="F3">3B</xref>) with continuous spinular row close to posterior margin, with minute spinules as shown.</p><fig id="F2" position="float" orientation="portrait"><label>Figure 2.</label><caption><p>
                  <italic><tp:taxon-name><tp:taxon-name-part taxon-name-part-type="genus" reg="Mesocletodes">Mesocletodes</tp:taxon-name-part> <tp:taxon-name-part taxon-name-part-type="species" reg="brevisetosus">brevisetosus</tp:taxon-name-part></tp:taxon-name></italic> sp. n., female holotype. <bold>A</bold> habitus, lateral <bold>B</bold> cephalothorax, lateral, reticulated pattern omitted <bold>C</bold> dorsal cuticular process of cephalothorax showing situation of sensilla, reticulated pattern omitted <bold>D</bold> <abbrev xmlns:xlink="http://www.w3.org/1999/xlink" xlink:title="second leg" id="ABBRID0E4HAE" xlink:type="simple">P2</abbrev>–<abbrev xmlns:xlink="http://www.w3.org/1999/xlink" xlink:title="fifth leg" id="ABBRID0EBIAE" xlink:type="simple">P5</abbrev>-bearing somites, lateral, reticulated pattern omitted <bold>E</bold> genital double-somite, fourth and fifth urosomites, and anal somite, lateral, reticulated pattern omitted <bold>F</bold> left caudal ramus, lateral, reticulated pattern omitted <bold>G</bold> distal part of left caudal ramus, lateral, reticulated pattern omitted.</p></caption><graphic xmlns:xlink="http://www.w3.org/1999/xlink" xlink:href="zookeys-751-075-g002.jpg" position="float" orientation="portrait" xlink:type="simple" id="oo_198193.jpg"/></fig><p>
              <italic>Anal somite</italic> (Figs <xref ref-type="fig" rid="F2">2A, E</xref>, <xref ref-type="fig" rid="F3">3B</xref>) quadrate, as long as two preceding somites combined; with lateral (Fig. <xref ref-type="fig" rid="F2">2A, E</xref>) and ventral (Fig. <xref ref-type="fig" rid="F3">3B</xref>) spinules, with upward bifid cuticular process dorsally, flanked by pair of sensilla, posterior tip of cuticular process longer than anterior (Fig. <xref ref-type="fig" rid="F2">2A, E</xref>).</p><p>
              <italic>Caudal rami</italic> slender, exceedingly elongated, 17 times as long as wide in lateral view, as long as <abbrev xmlns:xlink="http://www.w3.org/1999/xlink" xlink:title="forth leg" id="ABBRID0EMJAE" xlink:type="simple">P4</abbrev>-bearing somite and entire urosome combined, gently curved upwards from lateral view, covered with small spinules (Fig. <xref ref-type="fig" rid="F2">2A, F</xref>); with seven elements as follows: seta I and II in distal part of first third of ramus, the former ventral to and smaller than the latter (Fig. <xref ref-type="fig" rid="F2">2F</xref>); seta III situated subdistally on dorsal surface (Fig. <xref ref-type="fig" rid="F2">2G</xref>); seta IV and VI small, subequal in length, arising at outer and inner distal corners, respectively; seta V longest; dorsal seta VII tri-articulated, situated on anterior part of second third of ramus.</p><fig id="F3" position="float" orientation="portrait"><label>Figure 3.</label><caption><p>
                  <italic><tp:taxon-name><tp:taxon-name-part taxon-name-part-type="genus" reg="Mesocletodes">Mesocletodes</tp:taxon-name-part> <tp:taxon-name-part taxon-name-part-type="species" reg="brevisetosus">brevisetosus</tp:taxon-name-part></tp:taxon-name></italic> sp. n., female holotype. <bold>A</bold> rostrum, dorsal <bold>B</bold> urosome, ventral, <abbrev xmlns:xlink="http://www.w3.org/1999/xlink" xlink:title="fifth leg" id="ABBRID0EXKAE" xlink:type="simple">P5</abbrev>-bearing somite omitted.</p></caption><graphic xmlns:xlink="http://www.w3.org/1999/xlink" xlink:href="zookeys-751-075-g003.jpg" position="float" orientation="portrait" xlink:type="simple" id="oo_198194.jpg"/></fig><p>
              <italic>Antennule</italic> (Fig. <xref ref-type="fig" rid="F4">4A, B</xref>) octa-segmented; all segments with small slender spinules; first segment without armature, with one medial and one distal row of strong spinules; second segment with strong protrusion bearing one strong element (arrowed in Fig. <xref ref-type="fig" rid="F4">4B</xref>), and two strong spinules; third segment elongated, as long as fourth–seventh segments combined; eighth segment smallest. Armature formula as follows: 1-[0], 2-[5sp+3se], 3-[5sp], 4-[1sp+(1se+<abbrev xmlns:xlink="http://www.w3.org/1999/xlink" xlink:title="aesthetasc" id="ABBRID0EMLAE" xlink:type="simple">ae</abbrev>)], 5-[1sp], 6[3sp], 7-[2sp+2se], 8-[5se+<abbrev xmlns:xlink="http://www.w3.org/1999/xlink" xlink:title="acrotheke" id="ABBRID0EQLAE" xlink:type="simple">acro</abbrev>]. Spinulose, spiniform elements (<abbrev xmlns:xlink="http://www.w3.org/1999/xlink" xlink:title="spinose, spiniform" id="ABBRID0EULAE" xlink:type="simple">sp</abbrev>) with <abbrev xmlns:xlink="http://www.w3.org/1999/xlink" xlink:title="subapical tubulate extensions" id="ABBRID0EYLAE" xlink:type="simple">STE</abbrev>.</p><p>
              <italic>Antenna</italic> (Fig. <xref ref-type="fig" rid="F4">4C</xref>). Basis elongated, covered with small spinules. Exopod uni-segmented, with two apical setae. Endopod bi-segmented; first segment with strong inner spinules, covered with smaller spinules, shorter than basis; second segment covered with small spinules, inner margin with stronger spinules and with two thin subdistal spines with <abbrev xmlns:xlink="http://www.w3.org/1999/xlink" xlink:title="subapical tubulate extensions" id="ABBRID0EEMAE" xlink:type="simple">STE</abbrev>, and six apical elements (one inner strong spinulose spine, one spinulose spine, two geniculate spinulose elements, and two outer elements fused basally of which innermost longer and with <abbrev xmlns:xlink="http://www.w3.org/1999/xlink" xlink:title="subapical tubulate extensions" id="ABBRID0EIMAE" xlink:type="simple">STE</abbrev>).</p><fig id="F4" position="float" orientation="portrait"><label>Figure 4.</label><caption><p>
                  <italic><tp:taxon-name><tp:taxon-name-part taxon-name-part-type="genus" reg="Mesocletodes">Mesocletodes</tp:taxon-name-part> <tp:taxon-name-part taxon-name-part-type="species" reg="brevisetosus">brevisetosus</tp:taxon-name-part></tp:taxon-name></italic> sp. n., female holotype. <bold>A</bold> antennule <bold>B</bold> second segment of antennule, showing strong protrusion with strong seta <bold>C</bold> antenna.</p></caption><graphic xmlns:xlink="http://www.w3.org/1999/xlink" xlink:href="zookeys-751-075-g004.jpg" position="float" orientation="portrait" xlink:type="simple" id="oo_198195.jpg"/></fig><p>
              <italic>Mandible</italic> (Fig. <xref ref-type="fig" rid="F5">5A</xref>). Mandibular gnathobase with some surface spinules, with two distal blunt teeth, and with broad grinding face. Palp uni-segmented (exopod and endopod fused to basis), with one basal, one exopodal, and one subdistal and three apical endopodal setae.</p><p>
              <italic>Maxillule</italic> (Fig. <xref ref-type="fig" rid="F5">5B, C</xref>). Praecoxal arthrite with some very long spinules, two surface setae, and eight apical spines (Fig. <xref ref-type="fig" rid="F5">5C</xref>). Coxa with five elements, strongest fused to coxa. Basis with subapical row of spinules and five setae.</p><p>
              <italic>Maxilla</italic> (Fig. <xref ref-type="fig" rid="F5">5D</xref>). Syncoxa with outer and inner spinules, with smaller spinules close to allobasis; with two endites; proximal endite with one slender seta, distal endite with one strong spinulose element, one pinnate and one bare seta. Allobasis with longitudinal row of outer spinules, with one strong spinulose spine fused to allobasis, one slender seta and one spinulose spine. Endopod uni-segmented, very small, with two setae.</p><p>
              <italic>Maxilliped</italic> (Fig. <xref ref-type="fig" rid="F5">5E</xref>) subchelate, strong. Syncoxa with inner long and outer small spinules as shown, with two setae, one of which strong and longer than syncoxa. Basis unarmed, with inner long and outer small spinules. Endopod uni-segmented, fused to strong spinulose claw.</p><fig id="F5" position="float" orientation="portrait"><label>Figure 5.</label><caption><p>
                  <italic><tp:taxon-name><tp:taxon-name-part taxon-name-part-type="genus" reg="Mesocletodes">Mesocletodes</tp:taxon-name-part> <tp:taxon-name-part taxon-name-part-type="species" reg="brevisetosus">brevisetosus</tp:taxon-name-part></tp:taxon-name></italic> sp. n., female holotype. <bold>A</bold> mandible <bold>B</bold> maxillule <bold>C</bold> distal armature of the arthrite of the maxillule <bold>D</bold> maxilla <bold>E</bold> maxilliped.</p></caption><graphic xmlns:xlink="http://www.w3.org/1999/xlink" xlink:href="zookeys-751-075-g005.jpg" position="float" orientation="portrait" xlink:type="simple" id="oo_198196.jpg"/></fig><p>
              <italic><abbrev xmlns:xlink="http://www.w3.org/1999/xlink" xlink:title="first leg" id="ABBRID0E2PAE" xlink:type="simple">P1</abbrev></italic> (Fig. <xref ref-type="fig" rid="F6">6A</xref>). Coxa with outer and inner slender spinules, with stronger spinules medially. Basis seemingly without spinular ornamentation, with outer and inner spine, the former longer. Exopod tri-segmented; <abbrev xmlns:xlink="http://www.w3.org/1999/xlink" xlink:title="first exopodal segment" id="ABBRID0EDQAE" xlink:type="simple">EXP1</abbrev> as long as following segments combined; with spinules as depicted; <abbrev xmlns:xlink="http://www.w3.org/1999/xlink" xlink:title="first exopodal segment" id="ABBRID0EHQAE" xlink:type="simple">EXP1</abbrev> and <abbrev xmlns:xlink="http://www.w3.org/1999/xlink" xlink:title="second exopodal segment" id="ABBRID0ELQAE" xlink:type="simple">EXP2</abbrev> without inner armature; <abbrev xmlns:xlink="http://www.w3.org/1999/xlink" xlink:title="third exopodal segment" id="ABBRID0EPQAE" xlink:type="simple">EXP3</abbrev> with four elements, of which outer and apical elements with <abbrev xmlns:xlink="http://www.w3.org/1999/xlink" xlink:title="subapical tubulate extensions" id="ABBRID0ETQAE" xlink:type="simple">STE</abbrev>, inner seta slender and reduced. Endopod bi-segmented, small; <abbrev xmlns:xlink="http://www.w3.org/1999/xlink" xlink:title="first endopodal segment" id="ABBRID0EXQAE" xlink:type="simple">ENP1</abbrev> with few inner spinules and one inner seta; <abbrev xmlns:xlink="http://www.w3.org/1999/xlink" xlink:title="second endopodal segment" id="ABBRID0E2QAE" xlink:type="simple">ENP2</abbrev> with few inner spinules, two apical and one outer seta.</p><p>
              <italic><abbrev xmlns:xlink="http://www.w3.org/1999/xlink" xlink:title="second leg" id="ABBRID0ECRAE" xlink:type="simple">P2</abbrev>–<abbrev xmlns:xlink="http://www.w3.org/1999/xlink" xlink:title="forth leg" id="ABBRID0EGRAE" xlink:type="simple">P4</abbrev></italic> (Figs <xref ref-type="fig" rid="F6">6B</xref>, <xref ref-type="fig" rid="F7">7A–B</xref>). Praecoxa as in <abbrev xmlns:xlink="http://www.w3.org/1999/xlink" xlink:title="third leg" id="ABBRID0ESRAE" xlink:type="simple">P3</abbrev> and <abbrev xmlns:xlink="http://www.w3.org/1999/xlink" xlink:title="forth leg" id="ABBRID0EWRAE" xlink:type="simple">P4</abbrev>, small (see Fig. <xref ref-type="fig" rid="F7">7A, B</xref>). Coxa with few strong spinules close to outer distal corner. Basis seemingly without spinules (but two small spinules were observed at the base of the basal setophore of <abbrev xmlns:xlink="http://www.w3.org/1999/xlink" xlink:title="third leg" id="ABBRID0E5RAE" xlink:type="simple">P3</abbrev>); outer basal seta of <abbrev xmlns:xlink="http://www.w3.org/1999/xlink" xlink:title="second leg" id="ABBRID0ECSAE" xlink:type="simple">P2</abbrev> spiniform, without setophore (Fig. <xref ref-type="fig" rid="F6">6B</xref>), of <abbrev xmlns:xlink="http://www.w3.org/1999/xlink" xlink:title="third leg" id="ABBRID0EKSAE" xlink:type="simple">P3</abbrev> and <abbrev xmlns:xlink="http://www.w3.org/1999/xlink" xlink:title="forth leg" id="ABBRID0EOSAE" xlink:type="simple">P4</abbrev> setiform, long, with well-developed setophore (Fig. <xref ref-type="fig" rid="F7">7A, B</xref>). Exopod tri-segmented; <abbrev xmlns:xlink="http://www.w3.org/1999/xlink" xlink:title="first exopodal segment" id="ABBRID0EWSAE" xlink:type="simple">EXP1</abbrev> and <abbrev xmlns:xlink="http://www.w3.org/1999/xlink" xlink:title="third exopodal segment" id="ABBRID0E1SAE" xlink:type="simple">EXP3</abbrev> elongated, subequal in length, <abbrev xmlns:xlink="http://www.w3.org/1999/xlink" xlink:title="second exopodal segment" id="ABBRID0E5SAE" xlink:type="simple">EXP2</abbrev> shortest; <abbrev xmlns:xlink="http://www.w3.org/1999/xlink" xlink:title="first exopodal segment" id="ABBRID0ECTAE" xlink:type="simple">EXP1</abbrev> without, <abbrev xmlns:xlink="http://www.w3.org/1999/xlink" xlink:title="second exopodal segment" id="ABBRID0EGTAE" xlink:type="simple">EXP2</abbrev> with inner seta; <abbrev xmlns:xlink="http://www.w3.org/1999/xlink" xlink:title="second leg" id="ABBRID0EKTAE" xlink:type="simple">P2</abbrev> <abbrev xmlns:xlink="http://www.w3.org/1999/xlink" xlink:title="third exopodal segment" id="ABBRID0EOTAE" xlink:type="simple">EXP3</abbrev> and <abbrev xmlns:xlink="http://www.w3.org/1999/xlink" xlink:title="third leg" id="ABBRID0ESTAE" xlink:type="simple">P3</abbrev> <abbrev xmlns:xlink="http://www.w3.org/1999/xlink" xlink:title="third exopodal segment" id="ABBRID0EWTAE" xlink:type="simple">EXP3</abbrev> with two outer spines, two apical elements, and two inner setae (Fig. <xref ref-type="fig" rid="F6">6A–B</xref>), <abbrev xmlns:xlink="http://www.w3.org/1999/xlink" xlink:title="forth leg" id="ABBRID0E5TAE" xlink:type="simple">P4</abbrev> <abbrev xmlns:xlink="http://www.w3.org/1999/xlink" xlink:title="third exopodal segment" id="ABBRID0ECUAE" xlink:type="simple">EXP3</abbrev> with two outer spines, two apical elements and one inner seta (Fig. <xref ref-type="fig" rid="F7">7B</xref>). Endopod bi-segmented; first segment with one inner seta; second segment of <abbrev xmlns:xlink="http://www.w3.org/1999/xlink" xlink:title="second leg" id="ABBRID0EKUAE" xlink:type="simple">P2</abbrev> with one inner and two apical setae (Fig. <xref ref-type="fig" rid="F6">6B</xref>), of <abbrev xmlns:xlink="http://www.w3.org/1999/xlink" xlink:title="third leg" id="ABBRID0ESUAE" xlink:type="simple">P3</abbrev> (Fig. <xref ref-type="fig" rid="F7">7A</xref>) and <abbrev xmlns:xlink="http://www.w3.org/1999/xlink" xlink:title="forth leg" id="ABBRID0E1UAE" xlink:type="simple">P4</abbrev> (Fig. <xref ref-type="fig" rid="F7">7B</xref>) with one inner and one apical seta.</p><fig id="F6" position="float" orientation="portrait"><label>Figure 6.</label><caption><p>
                  <italic><tp:taxon-name><tp:taxon-name-part taxon-name-part-type="genus" reg="Mesocletodes">Mesocletodes</tp:taxon-name-part> <tp:taxon-name-part taxon-name-part-type="species" reg="brevisetosus">brevisetosus</tp:taxon-name-part></tp:taxon-name></italic> sp. n., female holotype. <bold>A</bold> <abbrev xmlns:xlink="http://www.w3.org/1999/xlink" xlink:title="first leg" id="ABBRID0E2VAE" xlink:type="simple">P1</abbrev>, anterior <bold>B</bold> <abbrev xmlns:xlink="http://www.w3.org/1999/xlink" xlink:title="second leg" id="ABBRID0EBWAE" xlink:type="simple">P2</abbrev>, anterior.</p></caption><graphic xmlns:xlink="http://www.w3.org/1999/xlink" xlink:href="zookeys-751-075-g006.jpg" position="float" orientation="portrait" xlink:type="simple" id="oo_198197.jpg"/></fig><fig id="F7" position="float" orientation="portrait"><label>Figure 7.</label><caption><p>
                  <italic><tp:taxon-name><tp:taxon-name-part taxon-name-part-type="genus" reg="Mesocletodes">Mesocletodes</tp:taxon-name-part> <tp:taxon-name-part taxon-name-part-type="species" reg="brevisetosus">brevisetosus</tp:taxon-name-part></tp:taxon-name></italic> sp. n., female holotype. <bold>A</bold> <abbrev xmlns:xlink="http://www.w3.org/1999/xlink" xlink:title="third leg" id="ABBRID0EDXAE" xlink:type="simple">P3</abbrev>, anterior <bold>B</bold> <abbrev xmlns:xlink="http://www.w3.org/1999/xlink" xlink:title="forth leg" id="ABBRID0EJXAE" xlink:type="simple">P4</abbrev>, anterior.</p></caption><graphic xmlns:xlink="http://www.w3.org/1999/xlink" xlink:href="zookeys-751-075-g007.jpg" position="float" orientation="portrait" xlink:type="simple" id="oo_198198.jpg"/></fig><!--PageBreak--><p>
              <italic><abbrev xmlns:xlink="http://www.w3.org/1999/xlink" xlink:title="fifth leg" id="ABBRID0EWXAE" xlink:type="simple">P5</abbrev></italic> (Fig. <xref ref-type="fig" rid="F8">8A–C</xref>) with some spinules on baseoendopodal setophore. Endopodal lobe poorly developed, with two setae (innermost lost during dissection), of which outermost very small (Fig. <xref ref-type="fig" rid="F8">8A, B</xref>). Exopod distinct, long, slender, 7.8 times as long as wide (maximum width measured at its base), with spinules as figured, with three outer, one apical and one inner seta, and one subdistal tube pore (arrowed in Fig. <xref ref-type="fig" rid="F8">8C</xref>).</p><fig id="F8" position="float" orientation="portrait"><label>Figure 8.</label><caption><p>
                  <italic><tp:taxon-name><tp:taxon-name-part taxon-name-part-type="genus" reg="Mesocletodes">Mesocletodes</tp:taxon-name-part> <tp:taxon-name-part taxon-name-part-type="species" reg="brevisetosus">brevisetosus</tp:taxon-name-part></tp:taxon-name></italic> sp. n., female holotype. <bold>A</bold> <abbrev xmlns:xlink="http://www.w3.org/1999/xlink" xlink:title="fifth leg" id="ABBRID0E6YAE" xlink:type="simple">P5</abbrev>, anterior <bold>B</bold> endopodal setae <bold>C</bold> distal part of exopod, showing apical tube-pore.</p></caption><graphic xmlns:xlink="http://www.w3.org/1999/xlink" xlink:href="zookeys-751-075-g008.jpg" position="float" orientation="portrait" xlink:type="simple" id="oo_198199.jpg"/></fig><p>Armature formula as follows:</p><table-wrap position="float" orientation="portrait"><table id="TID0E2OAC" rules="all"><thead><tr><th rowspan="1" colspan="1"/><th rowspan="1" colspan="1">
                      <abbrev xmlns:xlink="http://www.w3.org/1999/xlink" xlink:title="exopod" id="ABBRID0E4ZAE" xlink:type="simple">EXP</abbrev>
                    </th><th rowspan="1" colspan="1">
                      <abbrev xmlns:xlink="http://www.w3.org/1999/xlink" xlink:title="endopod" id="ABBRID0EF1AE" xlink:type="simple">ENP</abbrev>
                    </th></tr></thead><tbody><tr><td rowspan="1" colspan="1">
                      <abbrev xmlns:xlink="http://www.w3.org/1999/xlink" xlink:title="first leg" id="ABBRID0EO1AE" xlink:type="simple">P1</abbrev>
                    </td><td rowspan="1" colspan="1">0.0.121</td><td rowspan="1" colspan="1">1.021</td></tr><tr><td rowspan="1" colspan="1">
                      <abbrev xmlns:xlink="http://www.w3.org/1999/xlink" xlink:title="second leg" id="ABBRID0E41AE" xlink:type="simple">P2</abbrev>
                    </td><td rowspan="1" colspan="1">0.1.222</td><td rowspan="1" colspan="1">1.120</td></tr><tr><td rowspan="1" colspan="1">
                      <abbrev xmlns:xlink="http://www.w3.org/1999/xlink" xlink:title="third leg" id="ABBRID0EM2AE" xlink:type="simple">P3</abbrev>
                    </td><td rowspan="1" colspan="1">0.1.222</td><td rowspan="1" colspan="1">1.020</td></tr><tr><td rowspan="1" colspan="1">
                      <abbrev xmlns:xlink="http://www.w3.org/1999/xlink" xlink:title="forth leg" id="ABBRID0E22AE" xlink:type="simple">P4</abbrev>
                    </td><td rowspan="1" colspan="1">0.1.122</td><td rowspan="1" colspan="1">1.020</td></tr><tr><td rowspan="1" colspan="1">
                      <abbrev xmlns:xlink="http://www.w3.org/1999/xlink" xlink:title="fifth leg" id="ABBRID0EK3AE" xlink:type="simple">P5</abbrev>
                    </td><td rowspan="1" colspan="1">320+subdistal tube pore</td><td rowspan="1" colspan="1">2</td></tr></tbody></table></table-wrap></tp:treatment-sec><tp:treatment-sec sec-type="description" id="SECID0EU3AE"><title>Description of male.</title><p>Unknown.</p></tp:treatment-sec><tp:treatment-sec sec-type="etymology" id="SECID0EZ3AE"><title>Etymology.</title><p>The specific epithet is derived from the Latin adjective <italic>brevis</italic>, meaning short, and the Latin noun <italic>seta</italic>, meaning hair, and refers to the reduced innermost seta of the female <abbrev xmlns:xlink="http://www.w3.org/1999/xlink" xlink:title="fifth leg" id="ABBRID0ED4AE" xlink:type="simple">P5</abbrev> <abbrev xmlns:xlink="http://www.w3.org/1999/xlink" xlink:title="exopod" id="ABBRID0EH4AE" xlink:type="simple">EXP</abbrev>. The name is a noun in the nominative singular.</p></tp:treatment-sec><tp:treatment-sec sec-type="remarks" id="SECID0EL4AE"><title>Remarks.</title><p>
              <italic><tp:taxon-name><tp:taxon-name-part taxon-name-part-type="genus" reg="Mesocletodes">Mesocletodes</tp:taxon-name-part> <tp:taxon-name-part taxon-name-part-type="species" reg="brevisetosus">brevisetosus</tp:taxon-name-part></tp:taxon-name></italic> sp. n. seems to be more closely related to <italic><tp:taxon-name><tp:taxon-name-part taxon-name-part-type="genus" reg="Mesocletodes">M.</tp:taxon-name-part> <tp:taxon-name-part taxon-name-part-type="species" reg="dorsiprocessus">dorsiprocessus</tp:taxon-name-part></tp:taxon-name></italic> than to <italic><tp:taxon-name><tp:taxon-name-part taxon-name-part-type="genus" reg="Mesocletodes">M.</tp:taxon-name-part> <tp:taxon-name-part taxon-name-part-type="species" reg="bicornis">bicornis</tp:taxon-name-part></tp:taxon-name></italic>, both from the Angola Basin, by the combination of several characters: 1) serrated posterior margin of the cephalothorax and <abbrev xmlns:xlink="http://www.w3.org/1999/xlink" xlink:title="second leg" id="ABBRID0EW5AE" xlink:type="simple">P2</abbrev>-bearing somite to penultimate urosomite (serrated posterior margin on cephalothorax, <abbrev xmlns:xlink="http://www.w3.org/1999/xlink" xlink:title="second leg" id="ABBRID0E15AE" xlink:type="simple">P2</abbrev>-bearing somite to first half of genital double-somite in <italic><tp:taxon-name><tp:taxon-name-part taxon-name-part-type="genus" reg="Mesocletodes">M.</tp:taxon-name-part> <tp:taxon-name-part taxon-name-part-type="species" reg="bicornis">bicornis</tp:taxon-name-part></tp:taxon-name></italic>), 2) relative length of the setae of the antennary exopod (subequal in <italic><tp:taxon-name><tp:taxon-name-part taxon-name-part-type="genus" reg="Mesocletodes">M.</tp:taxon-name-part> <tp:taxon-name-part taxon-name-part-type="species" reg="dorsiprocessus">dorsiprocessus</tp:taxon-name-part></tp:taxon-name></italic> and in <italic><tp:taxon-name><tp:taxon-name-part taxon-name-part-type="genus" reg="Mesocletodes">M.</tp:taxon-name-part> <tp:taxon-name-part taxon-name-part-type="species" reg="brevisetosus">brevisetosus</tp:taxon-name-part></tp:taxon-name></italic> sp. n., but one of them noticeably reduced in <italic><tp:taxon-name><tp:taxon-name-part taxon-name-part-type="genus" reg="Mesocletodes">M.</tp:taxon-name-part> <tp:taxon-name-part taxon-name-part-type="species" reg="bicornis">bicornis</tp:taxon-name-part></tp:taxon-name></italic>), 3) presence of an inner seta on <abbrev xmlns:xlink="http://www.w3.org/1999/xlink" xlink:title="second leg" id="ABBRID0EPAAG" xlink:type="simple">P2</abbrev>–<abbrev xmlns:xlink="http://www.w3.org/1999/xlink" xlink:title="forth leg" id="ABBRID0ETAAG" xlink:type="simple">P4</abbrev> <abbrev xmlns:xlink="http://www.w3.org/1999/xlink" xlink:title="first endopodal segment" id="ABBRID0EXAAG" xlink:type="simple">ENP1</abbrev> in <italic><tp:taxon-name><tp:taxon-name-part taxon-name-part-type="genus" reg="Mesocletodes">M.</tp:taxon-name-part> <tp:taxon-name-part taxon-name-part-type="species" reg="dorsiprocessus">dorsiprocessus</tp:taxon-name-part></tp:taxon-name></italic> and <italic><tp:taxon-name><tp:taxon-name-part taxon-name-part-type="genus" reg="Mesocletodes">M.</tp:taxon-name-part> <tp:taxon-name-part taxon-name-part-type="species" reg="brevisetosus">brevisetosus</tp:taxon-name-part></tp:taxon-name></italic> sp. n., but absent in <italic><tp:taxon-name><tp:taxon-name-part taxon-name-part-type="genus" reg="Mesocletodes">M.</tp:taxon-name-part> <tp:taxon-name-part taxon-name-part-type="species" reg="bicornis">bicornis</tp:taxon-name-part></tp:taxon-name></italic>, 4) number of setal complements on <abbrev xmlns:xlink="http://www.w3.org/1999/xlink" xlink:title="first leg" id="ABBRID0EACAG" xlink:type="simple">P1</abbrev>–<abbrev xmlns:xlink="http://www.w3.org/1999/xlink" xlink:title="forth leg" id="ABBRID0EECAG" xlink:type="simple">P4</abbrev> <abbrev xmlns:xlink="http://www.w3.org/1999/xlink" xlink:title="second endopodal segment" id="ABBRID0EICAG" xlink:type="simple">ENP2</abbrev> (3, 3, 2, 2 in <italic><tp:taxon-name><tp:taxon-name-part taxon-name-part-type="genus" reg="Mesocletodes">M.</tp:taxon-name-part> <tp:taxon-name-part taxon-name-part-type="species" reg="dorsiprocessus">dorsiprocessus</tp:taxon-name-part></tp:taxon-name></italic> and <italic><tp:taxon-name><tp:taxon-name-part taxon-name-part-type="genus" reg="Mesocletodes">M.</tp:taxon-name-part> <tp:taxon-name-part taxon-name-part-type="species" reg="brevisetosus">brevisetosus</tp:taxon-name-part></tp:taxon-name></italic> sp. n., but 2, 4, 4, 4 in <italic><tp:taxon-name><tp:taxon-name-part taxon-name-part-type="genus" reg="Mesocletodes">M.</tp:taxon-name-part> <tp:taxon-name-part taxon-name-part-type="species" reg="bicornis">bicornis</tp:taxon-name-part></tp:taxon-name></italic>), 5) number of setae on the female <abbrev xmlns:xlink="http://www.w3.org/1999/xlink" xlink:title="fifth leg" id="ABBRID0ERDAG" xlink:type="simple">P5</abbrev> endopodal lobe (two setae in <italic><tp:taxon-name><tp:taxon-name-part taxon-name-part-type="genus" reg="Mesocletodes">M.</tp:taxon-name-part> <tp:taxon-name-part taxon-name-part-type="species" reg="dorsiprocessus">dorsiprocessus</tp:taxon-name-part></tp:taxon-name></italic> and <italic><tp:taxon-name><tp:taxon-name-part taxon-name-part-type="genus" reg="Mesocletodes">M.</tp:taxon-name-part> <tp:taxon-name-part taxon-name-part-type="species" reg="brevisetosus">brevisetosus</tp:taxon-name-part></tp:taxon-name></italic> sp. n., <!--PageBreak-->but three in <italic><tp:taxon-name><tp:taxon-name-part taxon-name-part-type="genus" reg="Mesocletodes">M.</tp:taxon-name-part> <tp:taxon-name-part taxon-name-part-type="species" reg="bicornis">bicornis</tp:taxon-name-part></tp:taxon-name></italic>), 6) position of the inner seta of the female <abbrev xmlns:xlink="http://www.w3.org/1999/xlink" xlink:title="fifth leg" id="ABBRID0E3EAG" xlink:type="simple">P5</abbrev> <abbrev xmlns:xlink="http://www.w3.org/1999/xlink" xlink:title="exopod" id="ABBRID0EAFAG" xlink:type="simple">EXP</abbrev> (issuing subapically in <italic><tp:taxon-name><tp:taxon-name-part taxon-name-part-type="genus" reg="Mesocletodes">M.</tp:taxon-name-part> <tp:taxon-name-part taxon-name-part-type="species" reg="dorsiprocessus">dorsiprocessus</tp:taxon-name-part></tp:taxon-name></italic> and <italic><tp:taxon-name><tp:taxon-name-part taxon-name-part-type="genus" reg="Mesocletodes">M.</tp:taxon-name-part> <tp:taxon-name-part taxon-name-part-type="species" reg="brevisetosus">brevisetosus</tp:taxon-name-part></tp:taxon-name></italic> sp. n., but situated in distal third of inner margin of ramus in <italic><tp:taxon-name><tp:taxon-name-part taxon-name-part-type="genus" reg="Mesocletodes">M.</tp:taxon-name-part> <tp:taxon-name-part taxon-name-part-type="species" reg="bicornis">bicornis</tp:taxon-name-part></tp:taxon-name></italic>), and 7) degree of development of the endopodal lobe of the female <abbrev xmlns:xlink="http://www.w3.org/1999/xlink" xlink:title="fifth leg" id="ABBRID0EJGAG" xlink:type="simple">P5</abbrev> (without any trace of endopodal lobe in <italic><tp:taxon-name><tp:taxon-name-part taxon-name-part-type="genus" reg="Mesocletodes">M.</tp:taxon-name-part> <tp:taxon-name-part taxon-name-part-type="species" reg="dorsiprocessus">dorsiprocessus</tp:taxon-name-part></tp:taxon-name></italic> and <italic><tp:taxon-name><tp:taxon-name-part taxon-name-part-type="genus" reg="Mesocletodes">M.</tp:taxon-name-part> <tp:taxon-name-part taxon-name-part-type="species" reg="brevisetosus">brevisetosus</tp:taxon-name-part></tp:taxon-name></italic> sp. n., but endopodal lobe discernible in <italic><tp:taxon-name><tp:taxon-name-part taxon-name-part-type="genus" reg="Mesocletodes">M.</tp:taxon-name-part> <tp:taxon-name-part taxon-name-part-type="species" reg="bicornis">bicornis</tp:taxon-name-part></tp:taxon-name></italic>). <italic><tp:taxon-name><tp:taxon-name-part taxon-name-part-type="genus" reg="Mesocletodes">Mesocletodes</tp:taxon-name-part> <tp:taxon-name-part taxon-name-part-type="species" reg="dorsiprocessus">dorsiprocessus</tp:taxon-name-part></tp:taxon-name></italic> and <italic><tp:taxon-name><tp:taxon-name-part taxon-name-part-type="genus" reg="Mesocletodes">M.</tp:taxon-name-part> <tp:taxon-name-part taxon-name-part-type="species" reg="brevisetosus">brevisetosus</tp:taxon-name-part></tp:taxon-name></italic> sp. n. can be separated based on the number of setae on the endopodal lobe of the mandibular palp (one seta in <italic><tp:taxon-name><tp:taxon-name-part taxon-name-part-type="genus" reg="Mesocletodes">M.</tp:taxon-name-part> <tp:taxon-name-part taxon-name-part-type="species" reg="dorsiprocessus">dorsiprocessus</tp:taxon-name-part></tp:taxon-name></italic>, but four elements in <italic><tp:taxon-name><tp:taxon-name-part taxon-name-part-type="genus" reg="Mesocletodes">M.</tp:taxon-name-part> <tp:taxon-name-part taxon-name-part-type="species" reg="brevisetosus">brevisetosus</tp:taxon-name-part></tp:taxon-name></italic> sp. n.), the relative length of the innermost seta of the female <abbrev xmlns:xlink="http://www.w3.org/1999/xlink" xlink:title="fifth leg" id="ABBRID0EGJAG" xlink:type="simple">P5</abbrev> <abbrev xmlns:xlink="http://www.w3.org/1999/xlink" xlink:title="exopod" id="ABBRID0EKJAG" xlink:type="simple">EXP</abbrev> (well-developed in <italic><tp:taxon-name><tp:taxon-name-part taxon-name-part-type="genus" reg="Mesocletodes">M.</tp:taxon-name-part> <tp:taxon-name-part taxon-name-part-type="species" reg="dorsiprocessus">dorsiprocessus</tp:taxon-name-part></tp:taxon-name></italic>, but very reduced in <italic><tp:taxon-name><tp:taxon-name-part taxon-name-part-type="genus" reg="Mesocletodes">M.</tp:taxon-name-part> <tp:taxon-name-part taxon-name-part-type="species" reg="brevisetosus">brevisetosus</tp:taxon-name-part></tp:taxon-name></italic> sp. n.), appearance of the cuticula (plain in <italic><tp:taxon-name><tp:taxon-name-part taxon-name-part-type="genus" reg="Mesocletodes">M.</tp:taxon-name-part> <tp:taxon-name-part taxon-name-part-type="species" reg="dorsiprocessus">dorsiprocessus</tp:taxon-name-part></tp:taxon-name></italic>, but reticulated in <italic><tp:taxon-name><tp:taxon-name-part taxon-name-part-type="genus" reg="Mesocletodes">M.</tp:taxon-name-part> <tp:taxon-name-part taxon-name-part-type="species" reg="brevisetosus">brevisetosus</tp:taxon-name-part></tp:taxon-name></italic> sp. n.), armature complement of the seventh antennular segment (six in <italic><tp:taxon-name><tp:taxon-name-part taxon-name-part-type="genus" reg="Mesocletodes">M.</tp:taxon-name-part> <tp:taxon-name-part taxon-name-part-type="species" reg="dorsiprocessus">dorsiprocessus</tp:taxon-name-part></tp:taxon-name></italic>, but four in <italic><tp:taxon-name><tp:taxon-name-part taxon-name-part-type="genus" reg="Mesocletodes">M.</tp:taxon-name-part> <tp:taxon-name-part taxon-name-part-type="species" reg="brevisetosus">brevisetosus</tp:taxon-name-part></tp:taxon-name></italic> sp. n.), and number of setae on the syncoxa of the maxilliped (one in <italic><tp:taxon-name><tp:taxon-name-part taxon-name-part-type="genus" reg="Mesocletodes">M.</tp:taxon-name-part> <tp:taxon-name-part taxon-name-part-type="species" reg="dorsiprocessus">dorsiprocessus</tp:taxon-name-part></tp:taxon-name></italic>, but two in <italic><tp:taxon-name><tp:taxon-name-part taxon-name-part-type="genus" reg="Mesocletodes">M.</tp:taxon-name-part> <tp:taxon-name-part taxon-name-part-type="species" reg="brevisetosus">brevisetosus</tp:taxon-name-part></tp:taxon-name></italic> sp. n.).</p></tp:treatment-sec><ref-list><ref id="B29"><mixed-citation xmlns:xlink="http://www.w3.org/1999/xlink" xlink:type="simple">
          <person-group><name name-style="western"><surname>Ryan</surname><given-names>WBF</given-names></name><name name-style="western"><surname>Carbotte</surname><given-names>SM</given-names></name><name name-style="western"><surname>Coplan</surname><given-names>JO</given-names></name><name name-style="western"><surname>O’Hara</surname><given-names>S</given-names></name><name name-style="western"><surname>Melkonian</surname><given-names>A</given-names></name><name name-style="western"><surname>Arko</surname><given-names>R</given-names></name><name name-style="western"><surname>Weissel</surname><given-names>RA</given-names></name><name name-style="western"><surname>Ferrini</surname><given-names>V</given-names></name><name name-style="western"><surname>Goodwillie</surname><given-names>A</given-names></name><name name-style="western"><surname>Nitsche</surname><given-names>F</given-names></name><name name-style="western"><surname>Bonczkowski</surname><given-names>J</given-names></name><name name-style="western"><surname>Zemsky</surname><given-names>R</given-names></name></person-group> (<year>2009</year>) Global multi-resolution topography synthesis. Geochemistry, Geophysics, Geosystems 10. <ext-link xlink:type="simple" ext-link-type="doi" xlink:href="10.1029/2008GC002332">https://doi.org/10.1029/2008GC002332</ext-link></mixed-citation></ref></ref-list></tp:taxon-treatment>
