# Supplementary material for: New species of the genus Mesocletodes Sars, 1909 from the deep Gulf of California (Copepoda, Harpacticoida)
Source: Zookeys. 2018 Apr 19;(751):75–112. doi: 10.3897/zookeys.751.20387 (PMC5919916; doi:10.3897/zookeys.751.20387)
Supplement: XML Treatment for Mesocletodes simplex [file zookeys.751.20387-treatment2.xml]

<!DOCTYPE tp:taxon-treatment
  PUBLIC "-//TaxonX//DTD Taxonomic Treatment Publishing DTD v0 20100105//EN" "tax-treatment-NSO.dtd">
<tp:taxon-treatment xmlns:tp="http://www.plazi.org/taxpub"><tp:treatment-meta><kwd-group><label>Taxon classification</label><kwd><named-content xmlns:xlink="http://www.w3.org/1999/xlink" content-type="kingdom">Animalia</named-content></kwd><kwd><named-content xmlns:xlink="http://www.w3.org/1999/xlink" content-type="order">Harpacticoida</named-content></kwd><kwd><named-content xmlns:xlink="http://www.w3.org/1999/xlink" content-type="family">Argestidae</named-content></kwd></kwd-group><mixed-citation publication-type="journal"><person-group><name><surname>Gómez</surname><given-names>Samuel</given-names></name></person-group><article-title>New species of the genus <italic><tp:taxon-name><tp:taxon-name-part taxon-name-part-type="genus" reg="Mesocletodes">Mesocletodes</tp:taxon-name-part></tp:taxon-name></italic> Sars, 1909 from the deep Gulf of California (<tp:taxon-name><tp:taxon-name-part taxon-name-part-type="subclass">Copepoda</tp:taxon-name-part></tp:taxon-name>, <tp:taxon-name><tp:taxon-name-part taxon-name-part-type="order">Harpacticoida</tp:taxon-name-part></tp:taxon-name>)</article-title><source>Zookeys</source><day>19</day><month>4</month><year>2018</year><volume>2018</volume><issue>751</issue><fpage>75</fpage><lpage>112</lpage><pub-id pub-id-type="doi">10.3897/zookeys.751.20387</pub-id></mixed-citation></tp:treatment-meta><tp:nomenclature><tp:taxon-name>
              <tp:taxon-name-part taxon-name-part-type="genus" reg="Mesocletodes">Mesocletodes</tp:taxon-name-part>
              <tp:taxon-name-part taxon-name-part-type="species" reg="simplex">simplex</tp:taxon-name-part>
              <object-id xmlns:xlink="http://www.w3.org/1999/xlink" content-type="zoobank" xlink:type="simple">http://zoobank.org/536B7890-8AB1-4FA5-884C-34A5C5895D5E</object-id>
            </tp:taxon-name><tp:taxon-authority>
              sp. n.</tp:taxon-authority></tp:nomenclature><tp:treatment-sec sec-type="material" id="SECID0EBOAG"><title>Material examined.</title><p>One dissected female holotype mounted onto five slides (<abbrev xmlns:xlink="http://www.w3.org/1999/xlink" content-type="institution" xlink:title="Instituto de Ciencias del Mar y Limnología, Unidad Académica Mazatlán" id="ABBRID0EHOAG" xlink:type="simple">ICML-EMUCOP</abbrev>-130207-01); Talud X cruise; February 13, 2007; coll. S. Gómez.</p></tp:treatment-sec><tp:treatment-sec sec-type="type locality" id="SECID0EMOAG"><title>Type locality.</title><p>Southern Trough of Guaymas Basin, Gulf of California, México (<named-content xmlns:xlink="http://www.w3.org/1999/xlink" content-type="dwc:verbatimCoordinates" xlink:type="simple"><named-content content-type="geo-json" specific-use="{&#34;type&#34;:&#34;Point&#34;,&#34;coordinates&#34;:[-110.884444,27.016667]}" id="NCID0EVOAG" xlink:type="simple">27°01'N, 110°53’04"W</named-content></named-content>), 1642 m depth (see Fig. <xref ref-type="fig" rid="F1">1</xref>); coll. S. Gómez.</p></tp:treatment-sec><tp:treatment-sec sec-type="diagnosis" id="SECID0E5OAG"><title>Diagnosis (based on the female only).</title><p>Body subcylindrical. Cephalothorax with dorsal cuticular process curved posteriorly. Genital somite and third urosomite incompletely fused dorsolaterally. Anal somite quadrate from dorsal view, with simple dorsal cuticular process curved posteriorly. Caudal rami subcylindrical, 2.5 times as long as wide, with seven setae. Antennule octa-segmented, second segment with protrusion bearing a long seta, but not as pronounced as in other species of the genus. Antenna with basis and uni-segmented exopod. Gnathobase of mandible with grinding face, and tri-segmented palp. Maxillary syncoxa with two endites, proximal endite with one, distal endite with three elements; endopod uni-segmented, with two setae. Syncoxa of maxilliped with one seta. <abbrev xmlns:xlink="http://www.w3.org/1999/xlink" xlink:title="forth leg" id="ABBRID0EEPAG" xlink:type="simple">P4</abbrev> <abbrev xmlns:xlink="http://www.w3.org/1999/xlink" xlink:title="second endopodal segment" id="ABBRID0EIPAG" xlink:type="simple">ENP2</abbrev> with four setae. Outer setae of the <abbrev xmlns:xlink="http://www.w3.org/1999/xlink" xlink:title="fifth leg" id="ABBRID0EMPAG" xlink:type="simple">P5</abbrev> <abbrev xmlns:xlink="http://www.w3.org/1999/xlink" xlink:title="exopod" id="ABBRID0EQPAG" xlink:type="simple">EXP</abbrev> issuing close to each other.</p></tp:treatment-sec><tp:treatment-sec sec-type="description" id="SECID0EUPAG"><title>Description of female.</title><p>
              <italic>Body</italic>: total length 725 µm measured from anterior margin of rostrum to posterior margin of caudal rami, subcylindrical, tapering slightly posteriorly, without clear demarcation between prosome and urosome (Fig. <xref ref-type="fig" rid="F9">9A, B</xref>). Rostrum fused to cephalothorax, with two sensilla. Cephalothorax 0.24 times as long as entire body length; ornamented with sensilla and spinular patches as shown; with dorsal cuticular process curved posteriorly, the latter as in Fig. <xref ref-type="fig" rid="F9">9C</xref>. <abbrev xmlns:xlink="http://www.w3.org/1999/xlink" xlink:title="second leg" id="ABBRID0EEQAG" xlink:type="simple">P2</abbrev>–<abbrev xmlns:xlink="http://www.w3.org/1999/xlink" xlink:title="fifth leg" id="ABBRID0EIQAG" xlink:type="simple">P5</abbrev>-bearing somites with sensilla and small spinules along posterior margin, with minute spinules laterally. Genital somite and third urosomite (genital double-somite) incompletely fused dorsolaterally (Fig. <xref ref-type="fig" rid="F9">9A, B</xref>) (i.e. posterior margin of genital somite indicated by suture with transverse row of spinules and few sensilla dorsolaterally), completely fused ven<!--PageBreak-->trally (Fig. <xref ref-type="fig" rid="F10">10A</xref>); first half of genital double-somite with medial genital field proximally (Fig. <xref ref-type="fig" rid="F10">10A</xref>), with few minute spinules close to lateral margins, second half with more dense spinular patches ventrally as shown and with minute spinules along posterior margin between pair of long ventral sensilla. Fourth urosomite with short row of small spinules laterally (Fig. <xref ref-type="fig" rid="F9">9B</xref>), ventrally with transverse row of larger spinules along posterior margin interrupted by longitudinal row of minute spinules along posterior margin flanked by two long sensilla (Fig. <xref ref-type="fig" rid="F10">10A</xref>). Fifth urosomite as preceding somite except for shorter transverse row of minute spinules ventrally, without sensilla (Fig. <xref ref-type="fig" rid="F10">10A</xref>).</p><fig id="F9" position="float" orientation="portrait"><label>Figure 9.</label><caption><p>
                  <italic><tp:taxon-name><tp:taxon-name-part taxon-name-part-type="genus" reg="Mesocletodes">Mesocletodes</tp:taxon-name-part> <tp:taxon-name-part taxon-name-part-type="species" reg="simplex">simplex</tp:taxon-name-part></tp:taxon-name></italic> sp. n., female holotype. <bold>A</bold> habitus, dorsal <bold>B</bold> habitus, lateral <bold>C</bold> dorsal cuticular process of cephalothorax showing cuticular ornamentation <bold>D</bold> dorsal cuticular process of anal somite showing cuticular ornamentation.</p></caption><graphic xmlns:xlink="http://www.w3.org/1999/xlink" xlink:href="zookeys-751-075-g009.jpg" position="float" orientation="portrait" xlink:type="simple" id="oo_198200.jpg"/></fig><fig id="F10" position="float" orientation="portrait"><label>Figure 10.</label><caption><p>
                  <italic><tp:taxon-name><tp:taxon-name-part taxon-name-part-type="genus" reg="Mesocletodes">Mesocletodes</tp:taxon-name-part> <tp:taxon-name-part taxon-name-part-type="species" reg="simplex">simplex</tp:taxon-name-part></tp:taxon-name></italic> sp. n., female holotype. <bold>A</bold> urosome, ventral, <abbrev xmlns:xlink="http://www.w3.org/1999/xlink" xlink:title="fifth leg" id="ABBRID0EDTAG" xlink:type="simple">P5</abbrev>-bearing somite omitted <bold>B</bold> <abbrev xmlns:xlink="http://www.w3.org/1999/xlink" xlink:title="fifth leg" id="ABBRID0EJTAG" xlink:type="simple">P5</abbrev>, anterior.</p></caption><graphic xmlns:xlink="http://www.w3.org/1999/xlink" xlink:href="zookeys-751-075-g010.jpg" position="float" orientation="portrait" xlink:type="simple" id="oo_198201.jpg"/></fig><p>
              <italic>Anal somite</italic> (Figs <xref ref-type="fig" rid="F9">9A, B</xref>, <xref ref-type="fig" rid="F10">10A</xref>, <xref ref-type="fig" rid="F11">11A, B</xref>) quadrate from dorsal view, nearly as long as two preceding somites combined; posterior margin cleft medially; anal operculum rounded and smooth, flanked by two sensilla; with dorsal (Figs <xref ref-type="fig" rid="F9">9A</xref>, <xref ref-type="fig" rid="F11">11A</xref>), lateral (Figs <xref ref-type="fig" rid="F9">9B</xref>, <xref ref-type="fig" rid="F11">11B</xref>) and ventral (Fig. <xref ref-type="fig" rid="F10">10A</xref>) spinules as figured; with simple dorsal cuticular process curved posteriorly (Figs <xref ref-type="fig" rid="F9">9A, B, D</xref>, <xref ref-type="fig" rid="F11">11A, B</xref>), the latter with a tiny aperture (Figs <xref ref-type="fig" rid="F9">9D</xref>, <xref ref-type="fig" rid="F11">11B</xref>).</p><!--PageBreak--><p>
              <italic>Caudal rami</italic> (Figs <xref ref-type="fig" rid="F9">9A, B</xref>, <xref ref-type="fig" rid="F10">10A</xref>, <xref ref-type="fig" rid="F11">11A, B</xref>) subcylindrical, slightly tapering posteriorly, nearly as long as anal somite and 2.5 times as long as wide; with seven setae as follows: setae I and II located midway lateral margin, the former ventral to the latter and shorter; seta III as long as seta II, arising close to outer distal corner; setae IV and V situated distally; seta VI smallest, arising at inner distal corner; dorsal seta VII bi-articulated, somewhat shorter than seta II.</p><fig id="F11" position="float" orientation="portrait"><label>Figure 11.</label><caption><p>
                  <italic><tp:taxon-name><tp:taxon-name-part taxon-name-part-type="genus" reg="Mesocletodes">Mesocletodes</tp:taxon-name-part> <tp:taxon-name-part taxon-name-part-type="species" reg="simplex">simplex</tp:taxon-name-part></tp:taxon-name></italic> sp. n., female holotype. <bold>A</bold> anal somite, dorsal <bold>B</bold> anal somite, lateral.</p></caption><graphic xmlns:xlink="http://www.w3.org/1999/xlink" xlink:href="zookeys-751-075-g011.jpg" position="float" orientation="portrait" xlink:type="simple" id="oo_198202.jpg"/></fig><p>
              <italic>Antennule</italic> (Fig. <xref ref-type="fig" rid="F12">12A</xref>) octa-segmented; first segment with one proximal and one subdistal row of spinules; second and third segments with longitudinal short row of strong spinules; second segment somewhat globose and with protrusion bearing a long seta not as pronounced as in other species of the genus (indicated by an asterisk in Fig. <xref ref-type="fig" rid="F12">12A</xref>); third segment two times as long as wide; fourth segment with one, fifth segment without spinules; sixth segment with short transverse row of smaller spinules; <!--PageBreak-->seventh segment with one, eighth segment without spinules. Armature formula as follows: 1-[0], 2-[5sp+3se], 3-[5sp+1se], 4-[1sp+(1sp+<abbrev xmlns:xlink="http://www.w3.org/1999/xlink" xlink:title="aesthetasc" id="ABBRID0EFXAG" xlink:type="simple">ae</abbrev>)], 5-[1sp], 6[2sp], 7-[1sp+3se], 8-[5se+<abbrev xmlns:xlink="http://www.w3.org/1999/xlink" xlink:title="acrotheke" id="ABBRID0EJXAG" xlink:type="simple">acro</abbrev>]. Spinose, spiniform elements (<abbrev xmlns:xlink="http://www.w3.org/1999/xlink" xlink:title="spinose, spiniform" id="ABBRID0ENXAG" xlink:type="simple">sp</abbrev>) with <abbrev xmlns:xlink="http://www.w3.org/1999/xlink" xlink:title="subapical tubulate extensions" id="ABBRID0ERXAG" xlink:type="simple">STE</abbrev>.</p><p>
              <italic>Antenna</italic> (Fig. <xref ref-type="fig" rid="F12">12B</xref>). Coxa small, with few strong spinules. Basis with inner spinules. Exopod uni-segmented, with two setae. Endopod bi-segmented; first segment with strong inner spinules; second segment with some outer small spinules, inner margin with strong spinules and two thin lateral spines with <abbrev xmlns:xlink="http://www.w3.org/1999/xlink" xlink:title="subapical tubulate extensions" id="ABBRID0E4XAG" xlink:type="simple">STE</abbrev>, and six apical elements (one inner strong spinulose spine, two geniculate spinulose and one bare element, and two outer elements fused basally of which innermost longer and with <abbrev xmlns:xlink="http://www.w3.org/1999/xlink" xlink:title="subapical tubulate extensions" id="ABBRID0EBYAG" xlink:type="simple">STE</abbrev>).</p><p>
              <italic>Mandible</italic> (Fig. <xref ref-type="fig" rid="F12">12C, D</xref>) with robust coxa. Gnathobase with row of surface spinules, three distal single teeth as shown and several fused tooth-like elements forming a broad grinding face (Fig. <xref ref-type="fig" rid="F12">12C</xref>). Palp tri-segmented (Fig. <xref ref-type="fig" rid="F12">12D</xref>); basis with medial and distal small spinules, with one strong seta; exopod uni-segmented, small, with two setae of which innermost smaller; endopod quadrate, with six setae as shown.</p><fig id="F12" position="float" orientation="portrait"><label>Figure 12.</label><caption><p>
                  <italic><tp:taxon-name><tp:taxon-name-part taxon-name-part-type="genus" reg="Mesocletodes">Mesocletodes</tp:taxon-name-part> <tp:taxon-name-part taxon-name-part-type="species" reg="simplex">simplex</tp:taxon-name-part></tp:taxon-name></italic> sp. n., female holotype. <bold>A</bold> antennule, protrusion on second segment bearing a strong seta indicated by an asterisk <bold>B</bold> antenna <bold>C</bold> mandibular gnathobase <bold>D</bold> mandibular palp.</p></caption><graphic xmlns:xlink="http://www.w3.org/1999/xlink" xlink:href="zookeys-751-075-g012.jpg" position="float" orientation="portrait" xlink:type="simple" id="oo_198203.jpg"/></fig><p>
              <italic>Maxillule</italic> (Fig. <xref ref-type="fig" rid="F13">13A, B, C</xref>). Praecoxal arthrite with some very long spinules, two surface setae, and seven apical spines as shown (Fig. <xref ref-type="fig" rid="F13">13A</xref>). Coxa with five elements, strongest fused to coxa (Fig. <xref ref-type="fig" rid="F13">13B</xref>). Basis with seven setae (Fig. <xref ref-type="fig" rid="F13">13C</xref>).</p><p>
              <italic>Maxilla</italic> (Fig. <xref ref-type="fig" rid="F13">13D</xref>). Syncoxa with slender outer spinules, and with comparatively stronger spinules close to allobasis; with two endites; proximal endite with one slender seta, distal endite with one strong spinulose element and two slender smooth setae. Allobasis with few outer spinules, with one strong spinulose spine fused to <!--PageBreak--><!--PageBreak-->allobasis, one slender seta and one spinulose spine. Endopod uni-segmented, very small; with two setae.</p><fig id="F13" position="float" orientation="portrait"><label>Figure 13.</label><caption><p>
                  <italic><tp:taxon-name><tp:taxon-name-part taxon-name-part-type="genus" reg="Mesocletodes">Mesocletodes</tp:taxon-name-part> <tp:taxon-name-part taxon-name-part-type="species" reg="simplex">simplex</tp:taxon-name-part></tp:taxon-name></italic> sp. n., female holotype. <bold>A</bold> praecoxal arthrite of maxillule <bold>B</bold> coxal endite of maxillule <bold>C</bold> basis of maxillule <bold>D</bold> maxilla <bold>E</bold> maxilliped.</p></caption><graphic xmlns:xlink="http://www.w3.org/1999/xlink" xlink:href="zookeys-751-075-g013.jpg" position="float" orientation="portrait" xlink:type="simple" id="oo_198204.jpg"/></fig><p>
              <italic>Maxilliped</italic> (Fig. <xref ref-type="fig" rid="F13">13E</xref>) subchelate, strong. Syncoxa with one spinulose strong seta slightly longer than basis; the latter with outer and inner spinules as shown. Endopod uni-segmented, fused to strong spinulose claw.</p><p>
              <italic><abbrev xmlns:xlink="http://www.w3.org/1999/xlink" xlink:title="first leg" id="ABBRID0EJ3AG" xlink:type="simple">P1</abbrev></italic> (Fig. <xref ref-type="fig" rid="F14">14A</xref>). Coxa with sets of outer, medial, and inner strong spinules, and with outer long slender spinules. Basis with strong spinules at base of outer and inner spine. Exopod tri-segmented; exopodal segments subequal in length, with spinules as depicted; <abbrev xmlns:xlink="http://www.w3.org/1999/xlink" xlink:title="first exopodal segment" id="ABBRID0ER3AG" xlink:type="simple">EXP1</abbrev> and <abbrev xmlns:xlink="http://www.w3.org/1999/xlink" xlink:title="second exopodal segment" id="ABBRID0EV3AG" xlink:type="simple">EXP2</abbrev> without inner armature; <abbrev xmlns:xlink="http://www.w3.org/1999/xlink" xlink:title="third exopodal segment" id="ABBRID0EZ3AG" xlink:type="simple">EXP3</abbrev> with four elements, of which two outermost spines with <abbrev xmlns:xlink="http://www.w3.org/1999/xlink" xlink:title="subapical tubulate extensions" id="ABBRID0E43AG" xlink:type="simple">STE</abbrev>, innermost slender and reduced. Endopod bi-segmented, not reaching tip of <abbrev xmlns:xlink="http://www.w3.org/1999/xlink" xlink:title="first exopodal segment" id="ABBRID0EB4AG" xlink:type="simple">EXP1</abbrev>; <abbrev xmlns:xlink="http://www.w3.org/1999/xlink" xlink:title="first endopodal segment" id="ABBRID0EF4AG" xlink:type="simple">ENP1</abbrev> with few outer spinules and one inner seta, shorter than <abbrev xmlns:xlink="http://www.w3.org/1999/xlink" xlink:title="second endopodal segment" id="ABBRID0EJ4AG" xlink:type="simple">ENP2</abbrev>; the latter with few outer spinules and three elements.</p><fig id="F14" position="float" orientation="portrait"><label>Figure 14.</label><caption><p>
                  <italic><tp:taxon-name><tp:taxon-name-part taxon-name-part-type="genus" reg="Mesocletodes">Mesocletodes</tp:taxon-name-part> <tp:taxon-name-part taxon-name-part-type="species" reg="simplex">simplex</tp:taxon-name-part></tp:taxon-name></italic> sp. n., female holotype. <bold>A</bold> <abbrev xmlns:xlink="http://www.w3.org/1999/xlink" xlink:title="first leg" id="ABBRID0EG5AG" xlink:type="simple">P1</abbrev>, anterior <bold>B</bold> <abbrev xmlns:xlink="http://www.w3.org/1999/xlink" xlink:title="second leg" id="ABBRID0EM5AG" xlink:type="simple">P2</abbrev>, anterior.</p></caption><graphic xmlns:xlink="http://www.w3.org/1999/xlink" xlink:href="zookeys-751-075-g014.jpg" position="float" orientation="portrait" xlink:type="simple" id="oo_198205.jpg"/></fig><p>
              <italic><abbrev xmlns:xlink="http://www.w3.org/1999/xlink" xlink:title="second leg" id="ABBRID0EY5AG" xlink:type="simple">P2</abbrev>–<abbrev xmlns:xlink="http://www.w3.org/1999/xlink" xlink:title="forth leg" id="ABBRID0E35AG" xlink:type="simple">P4</abbrev></italic> (Figs <xref ref-type="fig" rid="F14">14B</xref>, <xref ref-type="fig" rid="F15">15A, B</xref>). Praecoxa as in <abbrev xmlns:xlink="http://www.w3.org/1999/xlink" xlink:title="forth leg" id="ABBRID0EI6AG" xlink:type="simple">P4</abbrev> (see Fig. <xref ref-type="fig" rid="F15">15B</xref>), small, with transverse row of small spinules close to coxa. Coxa with small spinules close to basis, and with stronger outer spinules on anterior face and some medial strong spinules on posterior face. Basis with strong spinules at base of outer element, between rami, and at base of endopod, and with slender long inner spinules; basis of <abbrev xmlns:xlink="http://www.w3.org/1999/xlink" xlink:title="second leg" id="ABBRID0EQ6AG" xlink:type="simple">P2</abbrev> (Fig. <xref ref-type="fig" rid="F14">14B</xref>) with outer spiniform element, of <abbrev xmlns:xlink="http://www.w3.org/1999/xlink" xlink:title="third leg" id="ABBRID0EY6AG" xlink:type="simple">P3</abbrev> and <abbrev xmlns:xlink="http://www.w3.org/1999/xlink" xlink:title="forth leg" id="ABBRID0E36AG" xlink:type="simple">P4</abbrev> (Fig. <xref ref-type="fig" rid="F15">15A, B</xref>) with outer slender bare seta. Exopod tri-segmented; segments slender and elongate, ornamented as shown; <abbrev xmlns:xlink="http://www.w3.org/1999/xlink" xlink:title="first exopodal segment" id="ABBRID0EEABG" xlink:type="simple">EXP1</abbrev> without, <abbrev xmlns:xlink="http://www.w3.org/1999/xlink" xlink:title="second exopodal segment" id="ABBRID0EIABG" xlink:type="simple">EXP2</abbrev> with inner seta; <abbrev xmlns:xlink="http://www.w3.org/1999/xlink" xlink:title="second leg" id="ABBRID0EMABG" xlink:type="simple">P2</abbrev> <abbrev xmlns:xlink="http://www.w3.org/1999/xlink" xlink:title="third exopodal segment" id="ABBRID0EQABG" xlink:type="simple">EXP3</abbrev> and <abbrev xmlns:xlink="http://www.w3.org/1999/xlink" xlink:title="third leg" id="ABBRID0EUABG" xlink:type="simple">P3</abbrev> <abbrev xmlns:xlink="http://www.w3.org/1999/xlink" xlink:title="third exopodal segment" id="ABBRID0EYABG" xlink:type="simple">EXP3</abbrev> with two outer spines, two apical elements, and two inner setae (Figs <xref ref-type="fig" rid="F14">14B</xref>, <xref ref-type="fig" rid="F15">15A</xref>), <abbrev xmlns:xlink="http://www.w3.org/1999/xlink" xlink:title="forth leg" id="ABBRID0EEBBG" xlink:type="simple">P4</abbrev> <abbrev xmlns:xlink="http://www.w3.org/1999/xlink" xlink:title="third exopodal segment" id="ABBRID0EIBBG" xlink:type="simple">EXP3</abbrev> (Fig. <xref ref-type="fig" rid="F15">15B</xref>) with two outer spines, two apical elements and one inner seta.</p><p>
              <italic><abbrev xmlns:xlink="http://www.w3.org/1999/xlink" xlink:title="fifth leg" id="ABBRID0ETBBG" xlink:type="simple">P5</abbrev></italic> (Fig. <xref ref-type="fig" rid="F10">10B</xref>) with some spinules on baseoendopodal setophore; with long outer basal seta. Endopodal lobe poorly developed, with three setae (innermost lost during dissection), of which outermost and medial elements close to each other, innermost separated from the former two elements. Exopod distinct, long, slender, 6.7 times as long as wide (maximum width at distal part), with outer and inner spinules as figured, with three outer and two apical setae, and one outer distal tube pore.</p><fig id="F15" position="float" orientation="portrait"><label>Figure 15.</label><caption><p>
                  <italic><tp:taxon-name><tp:taxon-name-part taxon-name-part-type="genus" reg="Mesocletodes">Mesocletodes</tp:taxon-name-part> <tp:taxon-name-part taxon-name-part-type="species" reg="simplex">simplex</tp:taxon-name-part></tp:taxon-name></italic> sp. n., female holotype. <bold>A</bold> <abbrev xmlns:xlink="http://www.w3.org/1999/xlink" xlink:title="third leg" id="ABBRID0EUCBG" xlink:type="simple">P3</abbrev>, anterior <bold>B</bold> <abbrev xmlns:xlink="http://www.w3.org/1999/xlink" xlink:title="forth leg" id="ABBRID0E1CBG" xlink:type="simple">P4</abbrev>, anterior.</p></caption><graphic xmlns:xlink="http://www.w3.org/1999/xlink" xlink:href="zookeys-751-075-g015.jpg" position="float" orientation="portrait" xlink:type="simple" id="oo_198206.jpg"/></fig><p>Armature formula as follows:</p><table-wrap position="float" orientation="portrait"><table id="TID0ENPAE" rules="all"><thead><tr><th rowspan="1" colspan="1"/><th rowspan="1" colspan="1">
                      <abbrev xmlns:xlink="http://www.w3.org/1999/xlink" xlink:title="exopod" id="ABBRID0EUDBG" xlink:type="simple">EXP</abbrev>
                    </th><th rowspan="1" colspan="1">
                      <abbrev xmlns:xlink="http://www.w3.org/1999/xlink" xlink:title="endopod" id="ABBRID0E3DBG" xlink:type="simple">ENP</abbrev>
                    </th></tr></thead><tbody><tr><td rowspan="1" colspan="1">
                      <abbrev xmlns:xlink="http://www.w3.org/1999/xlink" xlink:title="first leg" id="ABBRID0EFEBG" xlink:type="simple">P1</abbrev>
                    </td><td rowspan="1" colspan="1">0.0.121</td><td rowspan="1" colspan="1">1.120</td></tr><tr><td rowspan="1" colspan="1">
                      <abbrev xmlns:xlink="http://www.w3.org/1999/xlink" xlink:title="second leg" id="ABBRID0EUEBG" xlink:type="simple">P2</abbrev>
                    </td><td rowspan="1" colspan="1">0.1.222</td><td rowspan="1" colspan="1">1.121</td></tr><tr><td rowspan="1" colspan="1">
                      <abbrev xmlns:xlink="http://www.w3.org/1999/xlink" xlink:title="third leg" id="ABBRID0EDFBG" xlink:type="simple">P3</abbrev>
                    </td><td rowspan="1" colspan="1">0.1.222</td><td rowspan="1" colspan="1">1.121</td></tr><tr><td rowspan="1" colspan="1">
                      <abbrev xmlns:xlink="http://www.w3.org/1999/xlink" xlink:title="forth leg" id="ABBRID0ESFBG" xlink:type="simple">P4</abbrev>
                    </td><td rowspan="1" colspan="1">0.1.122</td><td rowspan="1" colspan="1">1.121</td></tr><tr><td rowspan="1" colspan="1">
                      <abbrev xmlns:xlink="http://www.w3.org/1999/xlink" xlink:title="fifth leg" id="ABBRID0EBGBG" xlink:type="simple">P5</abbrev>
                    </td><td rowspan="1" colspan="1">320+distal tube pore</td><td rowspan="1" colspan="1">3</td></tr></tbody></table></table-wrap></tp:treatment-sec><tp:treatment-sec sec-type="description" id="SECID0ELGBG"><title>Description of male.</title><p>Unknown.</p></tp:treatment-sec><tp:treatment-sec sec-type="etymology" id="SECID0EQGBG"><title>Etymology.</title><p>The specific epithet is derived from the Latin adjective <italic><tp:taxon-name><tp:taxon-name-part taxon-name-part-type="genus" reg="Mesocletodes"/><tp:taxon-name-part taxon-name-part-type="species" reg="simplex">simplex</tp:taxon-name-part></tp:taxon-name></italic>, meaning simple, and refers to the simple (not bifurcated) dorsal process on the anal somite. The name is an adjective in the nominative singular.</p></tp:treatment-sec><tp:treatment-sec sec-type="remarks" id="SECID0EAHBG"><title>Remarks.</title><p>
              <italic><tp:taxon-name><tp:taxon-name-part taxon-name-part-type="genus" reg="Mesocletodes">Mesocletodes</tp:taxon-name-part> <tp:taxon-name-part taxon-name-part-type="species" reg="simplex">simplex</tp:taxon-name-part></tp:taxon-name></italic> sp. n. is attributed here to <xref ref-type="bibr" rid="B2">Bodin’s (1968)</xref> <italic><tp:taxon-name><tp:taxon-name-part taxon-name-part-type="genus" reg="Mesocletodes"/><tp:taxon-name-part taxon-name-part-type="species" reg="abyssicola">abyssicola</tp:taxon-name-part></tp:taxon-name></italic> group. The dorsal process on the anal somite is simple in most species within this genus, but it is bifurcated in <italic><tp:taxon-name><tp:taxon-name-part taxon-name-part-type="genus" reg="Mesocletodes">M.</tp:taxon-name-part> <tp:taxon-name-part taxon-name-part-type="species" reg="brevifurca">brevifurca</tp:taxon-name-part></tp:taxon-name></italic>, <italic><tp:taxon-name><tp:taxon-name-part taxon-name-part-type="genus" reg="Mesocletodes">M.</tp:taxon-name-part> <tp:taxon-name-part taxon-name-part-type="species" reg="katharinae">katharinae</tp:taxon-name-part></tp:taxon-name></italic> Soyer, 1964, <italic><tp:taxon-name><tp:taxon-name-part taxon-name-part-type="genus" reg="Mesocletodes">M.</tp:taxon-name-part> <tp:taxon-name-part taxon-name-part-type="species" reg="meteorensis">meteorensis</tp:taxon-name-part></tp:taxon-name></italic>, <italic><tp:taxon-name><tp:taxon-name-part taxon-name-part-type="genus" reg="Mesocletodes">M.</tp:taxon-name-part> <tp:taxon-name-part taxon-name-part-type="species" reg="monensis">monensis</tp:taxon-name-part></tp:taxon-name></italic>, and <italic><tp:taxon-name><tp:taxon-name-part taxon-name-part-type="genus" reg="Mesocletodes">M.</tp:taxon-name-part> <tp:taxon-name-part taxon-name-part-type="species" reg="soyeri">soyeri</tp:taxon-name-part></tp:taxon-name></italic> Bodin, 1968. The appendages of the species of this group exhibit an amalgam of conditions, most of which are shared with some species of the <italic><tp:taxon-name><tp:taxon-name-part taxon-name-part-type="genus" reg="Mesocletodes"/><tp:taxon-name-part taxon-name-part-type="species" reg="inermis">inermis</tp:taxon-name-part></tp:taxon-name></italic> group <italic>sensu</italic> <xref ref-type="bibr" rid="B2">Bodin (1968)</xref>. The antenna of most species of <xref ref-type="bibr" rid="B2">Bodin’s (1968)</xref> <italic><tp:taxon-name><tp:taxon-name-part taxon-name-part-type="genus" reg="Mesocletodes"/><tp:taxon-name-part taxon-name-part-type="species" reg="abyssicola">abyssicola</tp:taxon-name-part></tp:taxon-name></italic> group possesses a basis, but the condition of the antenna is inconclusive for <italic><tp:taxon-name><tp:taxon-name-part taxon-name-part-type="genus" reg="Mesocletodes">M.</tp:taxon-name-part> <tp:taxon-name-part taxon-name-part-type="species" reg="bathybia">bathybia</tp:taxon-name-part></tp:taxon-name></italic> Por, 1964a and <italic><tp:taxon-name><tp:taxon-name-part taxon-name-part-type="genus" reg="Mesocletodes">M.</tp:taxon-name-part> <tp:taxon-name-part taxon-name-part-type="species" reg="brevifurca">brevifurca</tp:taxon-name-part></tp:taxon-name></italic>. Also, the antennary exopod of most species of this group is uni-segmented with two setae, but <italic><tp:taxon-name><tp:taxon-name-part taxon-name-part-type="genus" reg="Mesocletodes">M.</tp:taxon-name-part> <tp:taxon-name-part taxon-name-part-type="species" reg="abyssicola">abyssicola</tp:taxon-name-part></tp:taxon-name></italic> seems to be unique among these species in that it is represented by one seta only (the condition of the antennary exopod of <italic><tp:taxon-name><tp:taxon-name-part taxon-name-part-type="genus" reg="Mesocletodes">M.</tp:taxon-name-part> <tp:taxon-name-part taxon-name-part-type="species" reg="monensis">monensis</tp:taxon-name-part></tp:taxon-name></italic> is inconclusive, and the exopod of <italic><tp:taxon-name><tp:taxon-name-part taxon-name-part-type="genus" reg="Mesocletodes">M.</tp:taxon-name-part> <tp:taxon-name-part taxon-name-part-type="species" reg="bathybia">bathybia</tp:taxon-name-part></tp:taxon-name></italic> remains unknown). The mandibular palp of most species of this group is bi-segmented (exopod incorporated to basis, endopod uni-segmented), but uniramous in <italic><tp:taxon-name><tp:taxon-name-part taxon-name-part-type="genus" reg="Mesocletodes">M.</tp:taxon-name-part> <tp:taxon-name-part taxon-name-part-type="species" reg="soyeri">soyeri</tp:taxon-name-part></tp:taxon-name></italic>, <italic><tp:taxon-name><tp:taxon-name-part taxon-name-part-type="genus" reg="Mesocletodes">M.</tp:taxon-name-part> <tp:taxon-name-part taxon-name-part-type="species" reg="bathybia">bathybia</tp:taxon-name-part></tp:taxon-name></italic> and <italic><tp:taxon-name><tp:taxon-name-part taxon-name-part-type="genus" reg="Mesocletodes">M.</tp:taxon-name-part> <tp:taxon-name-part taxon-name-part-type="species" reg="katharinae">katharinae</tp:taxon-name-part></tp:taxon-name></italic>, and tri-segmented (with basis, uni-segmented exopod, and uni-segmented endopod) in <italic><tp:taxon-name><tp:taxon-name-part taxon-name-part-type="genus" reg="Mesocletodes">M.</tp:taxon-name-part> <tp:taxon-name-part taxon-name-part-type="species" reg="simplex">simplex</tp:taxon-name-part></tp:taxon-name></italic> sp. n. The palp of the maxillule is <!--PageBreak-->uni-segmented in <italic><tp:taxon-name><tp:taxon-name-part taxon-name-part-type="genus" reg="Mesocletodes">M.</tp:taxon-name-part> <tp:taxon-name-part taxon-name-part-type="species" reg="abyssicola">abyssicola</tp:taxon-name-part></tp:taxon-name></italic>, <italic><tp:taxon-name><tp:taxon-name-part taxon-name-part-type="genus" reg="Mesocletodes">M.</tp:taxon-name-part> <tp:taxon-name-part taxon-name-part-type="species" reg="katharinae">katharinae</tp:taxon-name-part></tp:taxon-name></italic>, <italic><tp:taxon-name><tp:taxon-name-part taxon-name-part-type="genus" reg="Mesocletodes">M.</tp:taxon-name-part> <tp:taxon-name-part taxon-name-part-type="species" reg="meteorensis">meteorensis</tp:taxon-name-part></tp:taxon-name></italic>, <italic><tp:taxon-name><tp:taxon-name-part taxon-name-part-type="genus" reg="Mesocletodes">M.</tp:taxon-name-part> <tp:taxon-name-part taxon-name-part-type="species" reg="robustus">robustus</tp:taxon-name-part></tp:taxon-name></italic> Por, 1965, <italic><tp:taxon-name><tp:taxon-name-part taxon-name-part-type="genus" reg="Mesocletodes">M.</tp:taxon-name-part> <tp:taxon-name-part taxon-name-part-type="species" reg="simplex">simplex</tp:taxon-name-part></tp:taxon-name></italic> sp. n., and <italic><tp:taxon-name><tp:taxon-name-part taxon-name-part-type="genus" reg="Mesocletodes">M.</tp:taxon-name-part> <tp:taxon-name-part taxon-name-part-type="species" reg="soyeri">soyeri</tp:taxon-name-part></tp:taxon-name></italic>. Also, the proximal and distal endites of the maxilla possess one and three setae, respectively, in <italic><tp:taxon-name><tp:taxon-name-part taxon-name-part-type="genus" reg="Mesocletodes">M.</tp:taxon-name-part> <tp:taxon-name-part taxon-name-part-type="species" reg="katharinae">katharinae</tp:taxon-name-part></tp:taxon-name></italic>, <italic><tp:taxon-name><tp:taxon-name-part taxon-name-part-type="genus" reg="Mesocletodes">M.</tp:taxon-name-part> <tp:taxon-name-part taxon-name-part-type="species" reg="meteorensis">meteorensis</tp:taxon-name-part></tp:taxon-name></italic>, <italic><tp:taxon-name><tp:taxon-name-part taxon-name-part-type="genus" reg="Mesocletodes">M.</tp:taxon-name-part> <tp:taxon-name-part taxon-name-part-type="species" reg="simplex">simplex</tp:taxon-name-part></tp:taxon-name></italic> sp. n., and <italic><tp:taxon-name><tp:taxon-name-part taxon-name-part-type="genus" reg="Mesocletodes">M.</tp:taxon-name-part> <tp:taxon-name-part taxon-name-part-type="species" reg="robustus">robustus</tp:taxon-name-part></tp:taxon-name></italic>, but two setae only in <italic><tp:taxon-name><tp:taxon-name-part taxon-name-part-type="genus" reg="Mesocletodes">M.</tp:taxon-name-part> <tp:taxon-name-part taxon-name-part-type="species" reg="soyeri">soyeri</tp:taxon-name-part></tp:taxon-name></italic>. The syncoxa of the maxilliped possesses two setae in most species, but one seta only in <italic><tp:taxon-name><tp:taxon-name-part taxon-name-part-type="genus" reg="Mesocletodes">M.</tp:taxon-name-part> <tp:taxon-name-part taxon-name-part-type="species" reg="brevifurca">brevifurca</tp:taxon-name-part></tp:taxon-name></italic>, <italic><tp:taxon-name><tp:taxon-name-part taxon-name-part-type="genus" reg="Mesocletodes">M.</tp:taxon-name-part> <tp:taxon-name-part taxon-name-part-type="species" reg="simplex">simplex</tp:taxon-name-part></tp:taxon-name></italic> sp. n., and <italic><tp:taxon-name><tp:taxon-name-part taxon-name-part-type="genus" reg="Mesocletodes">M.</tp:taxon-name-part> <tp:taxon-name-part taxon-name-part-type="species" reg="abyssicola">abyssicola</tp:taxon-name-part></tp:taxon-name></italic> (the maxilliped of <italic><tp:taxon-name><tp:taxon-name-part taxon-name-part-type="genus" reg="Mesocletodes">M.</tp:taxon-name-part> <tp:taxon-name-part taxon-name-part-type="species" reg="monensis">monensis</tp:taxon-name-part></tp:taxon-name></italic>, <italic><tp:taxon-name><tp:taxon-name-part taxon-name-part-type="genus" reg="Mesocletodes">M.</tp:taxon-name-part> <tp:taxon-name-part taxon-name-part-type="species" reg="bathybia">bathybia</tp:taxon-name-part></tp:taxon-name></italic>, and <!--PageBreak--><italic><tp:taxon-name><tp:taxon-name-part taxon-name-part-type="genus" reg="Mesocletodes">M.</tp:taxon-name-part> <tp:taxon-name-part taxon-name-part-type="species" reg="dolichurus">dolichurus</tp:taxon-name-part></tp:taxon-name></italic> Smirnov, 1946 remains unknown). The <abbrev xmlns:xlink="http://www.w3.org/1999/xlink" xlink:title="first leg" id="ABBRID0EJUBG" xlink:type="simple">P1</abbrev> <abbrev xmlns:xlink="http://www.w3.org/1999/xlink" xlink:title="endopod" id="ABBRID0ENUBG" xlink:type="simple">ENP</abbrev> is uni-segmented with three setae in <italic><tp:taxon-name><tp:taxon-name-part taxon-name-part-type="genus" reg="Mesocletodes">M.</tp:taxon-name-part> <tp:taxon-name-part taxon-name-part-type="species" reg="abyssicola">abyssicola</tp:taxon-name-part></tp:taxon-name></italic>, <italic><tp:taxon-name><tp:taxon-name-part taxon-name-part-type="genus" reg="Mesocletodes">M.</tp:taxon-name-part> <tp:taxon-name-part taxon-name-part-type="species" reg="robustus">robustus</tp:taxon-name-part></tp:taxon-name></italic>, and <italic><tp:taxon-name><tp:taxon-name-part taxon-name-part-type="genus" reg="Mesocletodes">M.</tp:taxon-name-part> <tp:taxon-name-part taxon-name-part-type="species" reg="soyeri">soyeri</tp:taxon-name-part></tp:taxon-name></italic>, but uni-segmented with one seta only in <italic><tp:taxon-name><tp:taxon-name-part taxon-name-part-type="genus" reg="Mesocletodes">M.</tp:taxon-name-part> <tp:taxon-name-part taxon-name-part-type="species" reg="bathybia">bathybia</tp:taxon-name-part></tp:taxon-name></italic>. A uni-segmented <abbrev xmlns:xlink="http://www.w3.org/1999/xlink" xlink:title="first leg" id="ABBRID0E4VBG" xlink:type="simple">P1</abbrev> <abbrev xmlns:xlink="http://www.w3.org/1999/xlink" xlink:title="endopod" id="ABBRID0EBWBG" xlink:type="simple">ENP</abbrev> is present also in the species of <xref ref-type="bibr" rid="B2">Bodin’s (1968)</xref> <italic><tp:taxon-name><tp:taxon-name-part taxon-name-part-type="genus" reg="Mesocletodes"/><tp:taxon-name-part taxon-name-part-type="species" reg="inermis">inermis</tp:taxon-name-part></tp:taxon-name></italic> group (e.g. <italic><tp:taxon-name><tp:taxon-name-part taxon-name-part-type="genus" reg="Mesocletodes">M.</tp:taxon-name-part> <tp:taxon-name-part taxon-name-part-type="species" reg="makarovi">makarovi</tp:taxon-name-part></tp:taxon-name></italic> Smirnov, 1946, <italic><tp:taxon-name><tp:taxon-name-part taxon-name-part-type="genus" reg="Mesocletodes">M.</tp:taxon-name-part> <tp:taxon-name-part taxon-name-part-type="species" reg="guillei">guillei</tp:taxon-name-part></tp:taxon-name></italic> Soyer, 1964, <italic><tp:taxon-name><tp:taxon-name-part taxon-name-part-type="genus" reg="Mesocletodes">M.</tp:taxon-name-part> <tp:taxon-name-part taxon-name-part-type="species" reg="inermis">inermis</tp:taxon-name-part></tp:taxon-name></italic>, <italic><tp:taxon-name><tp:taxon-name-part taxon-name-part-type="genus" reg="Mesocletodes">M.</tp:taxon-name-part> <tp:taxon-name-part taxon-name-part-type="species" reg="trisetosa">trisetosa</tp:taxon-name-part></tp:taxon-name></italic> Schriever, 1983, and <italic><tp:taxon-name><tp:taxon-name-part taxon-name-part-type="genus" reg="Mesocletodes">M.</tp:taxon-name-part> <tp:taxon-name-part taxon-name-part-type="species" reg="quadrispinosa">quadrispinosa</tp:taxon-name-part></tp:taxon-name></italic>). The <abbrev xmlns:xlink="http://www.w3.org/1999/xlink" xlink:title="first leg" id="ABBRID0EKYBG" xlink:type="simple">P1</abbrev> <abbrev xmlns:xlink="http://www.w3.org/1999/xlink" xlink:title="endopod" id="ABBRID0EOYBG" xlink:type="simple">ENP</abbrev> is bi-segmented with an armature complement of 0,3 in the first and second segment, respectively, in <italic><tp:taxon-name><tp:taxon-name-part taxon-name-part-type="genus" reg="Mesocletodes">M.</tp:taxon-name-part> <tp:taxon-name-part taxon-name-part-type="species" reg="brevifurca">brevifurca</tp:taxon-name-part></tp:taxon-name></italic>, <italic><tp:taxon-name><tp:taxon-name-part taxon-name-part-type="genus" reg="Mesocletodes">M.</tp:taxon-name-part> <tp:taxon-name-part taxon-name-part-type="species" reg="dolichurus">dolichurus</tp:taxon-name-part></tp:taxon-name></italic> and <italic><tp:taxon-name><tp:taxon-name-part taxon-name-part-type="genus" reg="Mesocletodes">M.</tp:taxon-name-part> <tp:taxon-name-part taxon-name-part-type="species" reg="katharinae">katharinae</tp:taxon-name-part></tp:taxon-name></italic>, and 1,3 in <italic><tp:taxon-name><tp:taxon-name-part taxon-name-part-type="genus" reg="Mesocletodes">M.</tp:taxon-name-part> <tp:taxon-name-part taxon-name-part-type="species" reg="meteorensis">meteorensis</tp:taxon-name-part></tp:taxon-name></italic> and <italic><tp:taxon-name><tp:taxon-name-part taxon-name-part-type="genus" reg="Mesocletodes">M.</tp:taxon-name-part> <tp:taxon-name-part taxon-name-part-type="species" reg="simplex">simplex</tp:taxon-name-part></tp:taxon-name></italic> sp. n. The <abbrev xmlns:xlink="http://www.w3.org/1999/xlink" xlink:title="second leg" id="ABBRID0EN1BG" xlink:type="simple">P2</abbrev>–<abbrev xmlns:xlink="http://www.w3.org/1999/xlink" xlink:title="forth leg" id="ABBRID0ER1BG" xlink:type="simple">P4</abbrev> <abbrev xmlns:xlink="http://www.w3.org/1999/xlink" xlink:title="endopod" id="ABBRID0EV1BG" xlink:type="simple">ENP</abbrev> is uni-segmented in <italic><tp:taxon-name><tp:taxon-name-part taxon-name-part-type="genus" reg="Mesocletodes">M.</tp:taxon-name-part> <tp:taxon-name-part taxon-name-part-type="species" reg="monensis">monensis</tp:taxon-name-part></tp:taxon-name></italic>, <italic><tp:taxon-name><tp:taxon-name-part taxon-name-part-type="genus" reg="Mesocletodes">M.</tp:taxon-name-part> <tp:taxon-name-part taxon-name-part-type="species" reg="dolichurus">dolichurus</tp:taxon-name-part></tp:taxon-name></italic>, <italic><tp:taxon-name><tp:taxon-name-part taxon-name-part-type="genus" reg="Mesocletodes">M.</tp:taxon-name-part> <tp:taxon-name-part taxon-name-part-type="species" reg="robustus">robustus</tp:taxon-name-part></tp:taxon-name></italic> and <italic><tp:taxon-name><tp:taxon-name-part taxon-name-part-type="genus" reg="Mesocletodes">M.</tp:taxon-name-part> <tp:taxon-name-part taxon-name-part-type="species" reg="soyeri">soyeri</tp:taxon-name-part></tp:taxon-name></italic>, and probably also in <italic><tp:taxon-name><tp:taxon-name-part taxon-name-part-type="genus" reg="Mesocletodes">M.</tp:taxon-name-part> <tp:taxon-name-part taxon-name-part-type="species" reg="abyssicola">abyssicola</tp:taxon-name-part></tp:taxon-name></italic> and <italic><tp:taxon-name><tp:taxon-name-part taxon-name-part-type="genus" reg="Mesocletodes">M.</tp:taxon-name-part> <tp:taxon-name-part taxon-name-part-type="species" reg="bathybia">bathybia</tp:taxon-name-part></tp:taxon-name></italic>, but bi-segmented in the other species of the group of which, only <italic><tp:taxon-name><tp:taxon-name-part taxon-name-part-type="genus" reg="Mesocletodes">M.</tp:taxon-name-part> <tp:taxon-name-part taxon-name-part-type="species" reg="katharinae">katharinae</tp:taxon-name-part></tp:taxon-name></italic> lack the inner seta on <abbrev xmlns:xlink="http://www.w3.org/1999/xlink" xlink:title="second leg" id="ABBRID0EG4BG" xlink:type="simple">P2</abbrev> <abbrev xmlns:xlink="http://www.w3.org/1999/xlink" xlink:title="first endopodal segment" id="ABBRID0EK4BG" xlink:type="simple">ENP1</abbrev>. The female <abbrev xmlns:xlink="http://www.w3.org/1999/xlink" xlink:title="fifth leg" id="ABBRID0EO4BG" xlink:type="simple">P5</abbrev> <abbrev xmlns:xlink="http://www.w3.org/1999/xlink" xlink:title="exopod" id="ABBRID0ES4BG" xlink:type="simple">EXP</abbrev> and endopodal lobe possess five and three setae, respectively, in all the species of this group, except for <italic><tp:taxon-name><tp:taxon-name-part taxon-name-part-type="genus" reg="Mesocletodes">M.</tp:taxon-name-part> <tp:taxon-name-part taxon-name-part-type="species" reg="abyssicola">abyssicola</tp:taxon-name-part></tp:taxon-name></italic> and <italic><tp:taxon-name><tp:taxon-name-part taxon-name-part-type="genus" reg="Mesocletodes">M.</tp:taxon-name-part> <tp:taxon-name-part taxon-name-part-type="species" reg="soyeri">soyeri</tp:taxon-name-part></tp:taxon-name></italic> (<abbrev xmlns:xlink="http://www.w3.org/1999/xlink" xlink:title="exopod" id="ABBRID0EM5BG" xlink:type="simple">EXP</abbrev> with four, endopodal lobe with two setae). Similar armature complements and structure of <abbrev xmlns:xlink="http://www.w3.org/1999/xlink" xlink:title="first leg" id="ABBRID0EQ5BG" xlink:type="simple">P1</abbrev>–<abbrev xmlns:xlink="http://www.w3.org/1999/xlink" xlink:title="fifth leg" id="ABBRID0EU5BG" xlink:type="simple">P5</abbrev> is present in several species of the <italic><tp:taxon-name><tp:taxon-name-part taxon-name-part-type="genus" reg="Mesocletodes"/><tp:taxon-name-part taxon-name-part-type="species" reg="inermis">inermis</tp:taxon-name-part></tp:taxon-name></italic> group <italic>sensu</italic> <xref ref-type="bibr" rid="B2">Bodin (1968)</xref>. The caudal rami are more than 10 times as long as wide in most species, but 2.5 to 3 times as long as wide in <italic><tp:taxon-name><tp:taxon-name-part taxon-name-part-type="genus" reg="Mesocletodes">M.</tp:taxon-name-part> <tp:taxon-name-part taxon-name-part-type="species" reg="brevifurca">brevifurca</tp:taxon-name-part></tp:taxon-name></italic>, <italic><tp:taxon-name><tp:taxon-name-part taxon-name-part-type="genus" reg="Mesocletodes">M.</tp:taxon-name-part> <tp:taxon-name-part taxon-name-part-type="species" reg="meteorensis">meteorensis</tp:taxon-name-part></tp:taxon-name></italic>, and <italic><tp:taxon-name><tp:taxon-name-part taxon-name-part-type="genus" reg="Mesocletodes">M.</tp:taxon-name-part> <tp:taxon-name-part taxon-name-part-type="species" reg="simplex">simplex</tp:taxon-name-part></tp:taxon-name></italic> sp. n., and 6 times as long as wide in <italic><tp:taxon-name><tp:taxon-name-part taxon-name-part-type="genus" reg="Mesocletodes">M.</tp:taxon-name-part> <tp:taxon-name-part taxon-name-part-type="species" reg="katharinae">katharinae</tp:taxon-name-part></tp:taxon-name></italic>. <italic><tp:taxon-name><tp:taxon-name-part taxon-name-part-type="genus" reg="Mesocletodes">Mesocletodes</tp:taxon-name-part> <tp:taxon-name-part taxon-name-part-type="species" reg="simplex">simplex</tp:taxon-name-part></tp:taxon-name></italic> sp. n. shares the relatively short caudal rami with <italic><tp:taxon-name><tp:taxon-name-part taxon-name-part-type="genus" reg="Mesocletodes">M.</tp:taxon-name-part> <tp:taxon-name-part taxon-name-part-type="species" reg="brevifurca">brevifurca</tp:taxon-name-part></tp:taxon-name></italic> and <italic><tp:taxon-name><tp:taxon-name-part taxon-name-part-type="genus" reg="Mesocletodes">M.</tp:taxon-name-part> <tp:taxon-name-part taxon-name-part-type="species" reg="meteorensis">meteorensis</tp:taxon-name-part></tp:taxon-name></italic>. The former can be easily separated from the latter two species by the dorsal process on the anal somite (simple in <italic><tp:taxon-name><tp:taxon-name-part taxon-name-part-type="genus" reg="Mesocletodes">M.</tp:taxon-name-part> <tp:taxon-name-part taxon-name-part-type="species" reg="simplex">simplex</tp:taxon-name-part></tp:taxon-name></italic> sp. n., but bifurcated in the other two species). Additionally, <italic><tp:taxon-name><tp:taxon-name-part taxon-name-part-type="genus" reg="Mesocletodes">M.</tp:taxon-name-part> <tp:taxon-name-part taxon-name-part-type="species" reg="simplex">simplex</tp:taxon-name-part></tp:taxon-name></italic> sp. n. seems to be more closely related to <italic><tp:taxon-name><tp:taxon-name-part taxon-name-part-type="genus" reg="Mesocletodes">M.</tp:taxon-name-part> <tp:taxon-name-part taxon-name-part-type="species" reg="meteorensis">meteorensis</tp:taxon-name-part></tp:taxon-name></italic> than to <italic><tp:taxon-name><tp:taxon-name-part taxon-name-part-type="genus" reg="Mesocletodes">M.</tp:taxon-name-part> <tp:taxon-name-part taxon-name-part-type="species" reg="brevifurca">brevifurca</tp:taxon-name-part></tp:taxon-name></italic> by the relative position of the outer setae of the female <abbrev xmlns:xlink="http://www.w3.org/1999/xlink" xlink:title="fifth leg" id="ABBRID0ESDAI" xlink:type="simple">P5</abbrev> <abbrev xmlns:xlink="http://www.w3.org/1999/xlink" xlink:title="exopod" id="ABBRID0EWDAI" xlink:type="simple">EXP</abbrev> (both setae separated by a wide gap in <italic><tp:taxon-name><tp:taxon-name-part taxon-name-part-type="genus" reg="Mesocletodes">M.</tp:taxon-name-part> <tp:taxon-name-part taxon-name-part-type="species" reg="brevifurca">brevifurca</tp:taxon-name-part></tp:taxon-name></italic>, but both setae issuing close one of each other in <italic><tp:taxon-name><tp:taxon-name-part taxon-name-part-type="genus" reg="Mesocletodes">M.</tp:taxon-name-part> <tp:taxon-name-part taxon-name-part-type="species" reg="simplex">simplex</tp:taxon-name-part></tp:taxon-name></italic> sp. n. and <italic><tp:taxon-name><tp:taxon-name-part taxon-name-part-type="genus" reg="Mesocletodes">M.</tp:taxon-name-part> <tp:taxon-name-part taxon-name-part-type="species" reg="meteorensis">meteorensis</tp:taxon-name-part></tp:taxon-name></italic>), and number of setae on the <abbrev xmlns:xlink="http://www.w3.org/1999/xlink" xlink:title="forth leg" id="ABBRID0E6EAI" xlink:type="simple">P4</abbrev> <abbrev xmlns:xlink="http://www.w3.org/1999/xlink" xlink:title="second endopodal segment" id="ABBRID0EDFAI" xlink:type="simple">ENP2</abbrev> (three setae in <italic><tp:taxon-name><tp:taxon-name-part taxon-name-part-type="genus" reg="Mesocletodes">M.</tp:taxon-name-part> <tp:taxon-name-part taxon-name-part-type="species" reg="brevifurca">brevifurca</tp:taxon-name-part></tp:taxon-name></italic>, but four setae in <italic><tp:taxon-name><tp:taxon-name-part taxon-name-part-type="genus" reg="Mesocletodes">M.</tp:taxon-name-part> <tp:taxon-name-part taxon-name-part-type="species" reg="simplex">simplex</tp:taxon-name-part></tp:taxon-name></italic> sp. n. and <italic><tp:taxon-name><tp:taxon-name-part taxon-name-part-type="genus" reg="Mesocletodes">M.</tp:taxon-name-part> <tp:taxon-name-part taxon-name-part-type="species" reg="meteorensis">meteorensis</tp:taxon-name-part></tp:taxon-name></italic>).</p></tp:treatment-sec><tp:treatment-sec><!--Section generated to contain objects referenced in tp:taxon-treatment.--><fig id="F1" position="float" orientation="portrait"><label>Figure 1.</label><caption><p>Sampling sites and type localities of <italic><tp:taxon-name><tp:taxon-name-part taxon-name-part-type="genus" reg="Mesocletodes">Mesocletodes</tp:taxon-name-part> <tp:taxon-name-part taxon-name-part-type="species" reg="simplex">simplex</tp:taxon-name-part></tp:taxon-name></italic> sp. n. (full circle), and <italic><tp:taxon-name><tp:taxon-name-part taxon-name-part-type="genus" reg="Mesocletodes">M.</tp:taxon-name-part> <tp:taxon-name-part taxon-name-part-type="species" reg="brevisetosus">brevisetosus</tp:taxon-name-part></tp:taxon-name></italic> sp. n. and <italic><tp:taxon-name><tp:taxon-name-part taxon-name-part-type="genus" reg="Mesocletodes">M.</tp:taxon-name-part> <tp:taxon-name-part taxon-name-part-type="species" reg="unisetosus">unisetosus</tp:taxon-name-part></tp:taxon-name></italic> sp. n. (full triangle). Figure prepared with GeoMapApp (<ext-link xmlns:xlink="http://www.w3.org/1999/xlink" xlink:type="simple" ext-link-type="uri" xlink:href="http://www.geomapapp.org/">http://www.geomapapp.org/</ext-link>) and the Global Multi-Resolution Topography (<abbrev xmlns:xlink="http://www.w3.org/1999/xlink" xlink:title="Global Multi-Resolution Topography" id="ABBRID0EXAAE" xlink:type="simple">GMRT</abbrev>) default basemap (<xref ref-type="bibr" rid="B29">Ryan et al. 2009</xref>).</p></caption><graphic xmlns:xlink="http://www.w3.org/1999/xlink" xlink:href="zookeys-751-075-g001.jpg" position="float" orientation="portrait" xlink:type="simple" id="oo_198192.jpg"/></fig></tp:treatment-sec><ref-list><ref id="B29"><mixed-citation xmlns:xlink="http://www.w3.org/1999/xlink" xlink:type="simple">
          <person-group><name name-style="western"><surname>Ryan</surname><given-names>WBF</given-names></name><name name-style="western"><surname>Carbotte</surname><given-names>SM</given-names></name><name name-style="western"><surname>Coplan</surname><given-names>JO</given-names></name><name name-style="western"><surname>O’Hara</surname><given-names>S</given-names></name><name name-style="western"><surname>Melkonian</surname><given-names>A</given-names></name><name name-style="western"><surname>Arko</surname><given-names>R</given-names></name><name name-style="western"><surname>Weissel</surname><given-names>RA</given-names></name><name name-style="western"><surname>Ferrini</surname><given-names>V</given-names></name><name name-style="western"><surname>Goodwillie</surname><given-names>A</given-names></name><name name-style="western"><surname>Nitsche</surname><given-names>F</given-names></name><name name-style="western"><surname>Bonczkowski</surname><given-names>J</given-names></name><name name-style="western"><surname>Zemsky</surname><given-names>R</given-names></name></person-group> (<year>2009</year>) Global multi-resolution topography synthesis. Geochemistry, Geophysics, Geosystems 10. <ext-link xlink:type="simple" ext-link-type="doi" xlink:href="10.1029/2008GC002332">https://doi.org/10.1029/2008GC002332</ext-link></mixed-citation></ref><ref id="B2"><mixed-citation xmlns:xlink="http://www.w3.org/1999/xlink" xlink:type="simple">
          <person-group><name name-style="western"><surname>Bodin</surname><given-names>P</given-names></name></person-group> (<year>1968</year>) <article-title>Copépodes Harpacticoïdes des étages bathyal et abyssal du Golfe de Gascogne.</article-title> <source>Mémoires du Muséum National d´Histoire Naturelle</source> <volume>55</volume>: <fpage>1</fpage>–<lpage>107</lpage>.</mixed-citation></ref></ref-list></tp:taxon-treatment>
