# Supplementary material for: New species of the genus Mesocletodes Sars, 1909 from the deep Gulf of California (Copepoda, Harpacticoida)
Source: Zookeys. 2018 Apr 19;(751):75–112. doi: 10.3897/zookeys.751.20387 (PMC5919916; doi:10.3897/zookeys.751.20387)
Supplement: XML Treatment for Mesocletodes unisetosus [file zookeys.751.20387-treatment3.xml]

<!DOCTYPE tp:taxon-treatment
  PUBLIC "-//TaxonX//DTD Taxonomic Treatment Publishing DTD v0 20100105//EN" "tax-treatment-NSO.dtd">
<tp:taxon-treatment xmlns:tp="http://www.plazi.org/taxpub"><tp:treatment-meta><kwd-group><label>Taxon classification</label><kwd><named-content xmlns:xlink="http://www.w3.org/1999/xlink" content-type="kingdom">Animalia</named-content></kwd><kwd><named-content xmlns:xlink="http://www.w3.org/1999/xlink" content-type="order">Harpacticoida</named-content></kwd><kwd><named-content xmlns:xlink="http://www.w3.org/1999/xlink" content-type="family">Argestidae</named-content></kwd></kwd-group><mixed-citation publication-type="journal"><person-group><name><surname>Gómez</surname><given-names>Samuel</given-names></name></person-group><article-title>New species of the genus <italic><tp:taxon-name><tp:taxon-name-part taxon-name-part-type="genus" reg="Mesocletodes">Mesocletodes</tp:taxon-name-part></tp:taxon-name></italic> Sars, 1909 from the deep Gulf of California (<tp:taxon-name><tp:taxon-name-part taxon-name-part-type="subclass">Copepoda</tp:taxon-name-part></tp:taxon-name>, <tp:taxon-name><tp:taxon-name-part taxon-name-part-type="order">Harpacticoida</tp:taxon-name-part></tp:taxon-name>)</article-title><source>Zookeys</source><day>19</day><month>4</month><year>2018</year><volume>2018</volume><issue>751</issue><fpage>75</fpage><lpage>112</lpage><pub-id pub-id-type="doi">10.3897/zookeys.751.20387</pub-id></mixed-citation></tp:treatment-meta><tp:nomenclature><tp:taxon-name>
              <tp:taxon-name-part taxon-name-part-type="genus" reg="Mesocletodes">Mesocletodes</tp:taxon-name-part>
              <tp:taxon-name-part taxon-name-part-type="species" reg="unisetosus">unisetosus</tp:taxon-name-part>
              <object-id xmlns:xlink="http://www.w3.org/1999/xlink" content-type="zoobank" xlink:type="simple">http://zoobank.org/CB4BE678-C76F-4D35-A3BD-300B3324F960</object-id>
            </tp:taxon-name><tp:taxon-authority>
              sp. n.</tp:taxon-authority></tp:nomenclature><tp:treatment-sec sec-type="material" id="SECID0EXHAI"><title>Material examined.</title><p>One male holotype preserved in alcohol (<abbrev xmlns:xlink="http://www.w3.org/1999/xlink" content-type="institution" xlink:title="Instituto de Ciencias del Mar y Limnología, Unidad Académica Mazatlán" id="ABBRID0E4HAI" xlink:type="simple">ICML-EMUCOP</abbrev>-270800-04), one male paratype preserved in alcohol (<abbrev xmlns:xlink="http://www.w3.org/1999/xlink" content-type="institution" xlink:title="Instituto de Ciencias del Mar y Limnología, Unidad Académica Mazatlán" id="ABBRID0ECIAI" xlink:type="simple">ICML-EMUCOP</abbrev>-270800-03), and one male paratype dissected and mounted onto seven slides (<abbrev xmlns:xlink="http://www.w3.org/1999/xlink" content-type="institution" xlink:title="Instituto de Ciencias del Mar y Limnología, Unidad Académica Mazatlán" id="ABBRID0EHIAI" xlink:type="simple">ICML-EMUCOP</abbrev>-270800-05); Talud IV cruise; August 27, 2000; coll. S. Gómez.</p></tp:treatment-sec><tp:treatment-sec sec-type="type locality" id="SECID0EMIAI"><title>Type locality.</title><p>Southern Carmen Basin, Gulf of California, México (<named-content xmlns:xlink="http://www.w3.org/1999/xlink" content-type="dwc:verbatimCoordinates" xlink:type="simple"><named-content content-type="geo-json" specific-use="{&#34;type&#34;:&#34;Point&#34;,&#34;coordinates&#34;:[-110.183333,25.911667]}" id="NCID0EVIAI" xlink:type="simple">25°54.7'N, 110°11'W</named-content></named-content>), 2018 m depth (see Fig. <xref ref-type="fig" rid="F1">1</xref>); coll. S. Gómez.</p></tp:treatment-sec><tp:treatment-sec sec-type="Dignosis (based on the male only)" id="SECID0E5IAI"><title>Dignosis (based on the male only).</title><p>Body subcylindrical. Cephalothorax, free prosomites and urosomites, except for anal somite, with posterior margin serrated. Cephalothorax dorsoventrally flattened, without dorsal cuticular process. Anal somite quadrate, with dorsal cuticular process. Caudal rami 14 times as long as wide, with seven elements. Antennule octa-segmented, haplocer, second segment with strong protrusion bearing one strong seta and two strong spinules. Antenna with basis, without exopod. Mandibles, maxillules, maxillae and maxillipeds <!--PageBreak--><!--PageBreak-->strongly atrophied, nontraceable. <abbrev xmlns:xlink="http://www.w3.org/1999/xlink" xlink:title="second leg" id="ABBRID0EHJAI" xlink:type="simple">P2</abbrev> and <abbrev xmlns:xlink="http://www.w3.org/1999/xlink" xlink:title="third leg" id="ABBRID0ELJAI" xlink:type="simple">P3</abbrev> <abbrev xmlns:xlink="http://www.w3.org/1999/xlink" xlink:title="first endopodal segment" id="ABBRID0EPJAI" xlink:type="simple">ENP1</abbrev> with one inner seta. <abbrev xmlns:xlink="http://www.w3.org/1999/xlink" xlink:title="fifth leg" id="ABBRID0ETJAI" xlink:type="simple">P5</abbrev> endopodal lobe with one seta.</p></tp:treatment-sec><tp:treatment-sec sec-type="description" id="SECID0EXJAI"><title>Description of male.</title><p>
              <italic>Body</italic>: total length ranging from 655 µm to 695 µm (mean= 670 µm; n= 3) measured from anterior margin of rostrum to posterior margin of caudal rami, subcylindrical (Fig. <xref ref-type="fig" rid="F16">16A, B</xref>), tapering slightly posteriorly, without clear demarcation between prosome and urosome. Cephalothorax, free prosomites and urosomites, except for anal somite, with posterior margin serrated (Fig. <xref ref-type="fig" rid="F16">16A, B</xref>), of cephalothorax and free prosomites less pronounced, of urosomites comparatively coarser; lateral margin of cephalothorax plain (Fig. <xref ref-type="fig" rid="F16">16B</xref>). Rostrum fused to cephalothorax. The latter dorsoventrally flattened, without dorsal cuticular process, with few sensilla on surface and along posterior margin. <abbrev xmlns:xlink="http://www.w3.org/1999/xlink" xlink:title="second leg" id="ABBRID0ELKAI" xlink:type="simple">P2</abbrev>–<abbrev xmlns:xlink="http://www.w3.org/1999/xlink" xlink:title="forth leg" id="ABBRID0EPKAI" xlink:type="simple">P4</abbrev>-bearing somites without spinular ornamentation, with sensilla along posterior margins. <abbrev xmlns:xlink="http://www.w3.org/1999/xlink" xlink:title="fifth leg" id="ABBRID0ETKAI" xlink:type="simple">P5</abbrev>-bearing somite with four medial spinules dorsally (Fig. <xref ref-type="fig" rid="F16">16A</xref>) and some spinules laterally (Fig. <xref ref-type="fig" rid="F16">16B</xref>). Genital somite as preceding somite dorsally (Fig. <xref ref-type="fig" rid="F16">16A</xref>) and laterally (Fig. <xref ref-type="fig" rid="F16">16B</xref>); ventrally (Fig. <xref ref-type="fig" rid="F17">17A</xref>) without spinular ornamentation and with two sensilla, sixth leg represented by asymmetrical plate. Third and fourth urosomites as preceding somites dorsally and laterally (Fig. <xref ref-type="fig" rid="F16">16A, B</xref>), ventrally (Fig. <xref ref-type="fig" rid="F17">17A</xref>) with serrated posterior margin and long posterior spinules. Fifth urosomite with two medial spinules dorsally (Fig. <xref ref-type="fig" rid="F16">16A</xref>), laterally (Fig. <xref ref-type="fig" rid="F16">16B</xref>) and ventrally (Fig. <xref ref-type="fig" rid="F17">17A</xref>) as two preceding somites, without sensilla.</p><fig id="F16" position="float" orientation="portrait"><label>Figure 16.</label><caption><p>
                  <italic><tp:taxon-name><tp:taxon-name-part taxon-name-part-type="genus" reg="Mesocletodes">Mesocletodes</tp:taxon-name-part> <tp:taxon-name-part taxon-name-part-type="species" reg="unisetosus">unisetosus</tp:taxon-name-part></tp:taxon-name></italic> sp. n., male holotype. <bold>A</bold> habitus, dorsal <bold>B</bold> habitus, lateral.</p></caption><graphic xmlns:xlink="http://www.w3.org/1999/xlink" xlink:href="zookeys-751-075-g016.jpg" position="float" orientation="portrait" xlink:type="simple" id="oo_198207.jpg"/></fig><p>
              <italic>Anal somite</italic> (Figs <xref ref-type="fig" rid="F16">16A, B</xref>, <xref ref-type="fig" rid="F17">17A</xref>) quadrate; dorsally without (Fig. <xref ref-type="fig" rid="F16">16A</xref>), laterally (Fig. <xref ref-type="fig" rid="F16">16B</xref>) and ventrally (Fig. <xref ref-type="fig" rid="F17">17A</xref>) with spinules as shown; with dorsal cuticular process flanked by pair of sensilla (Fig. <xref ref-type="fig" rid="F16">16A, B</xref>).</p><p>
              <italic>Caudal rami</italic> (Figs <xref ref-type="fig" rid="F16">16A, B</xref>, <xref ref-type="fig" rid="F17">17B–F</xref>) slender, exceedingly elongated, 14 times as long as wide (maximum width measured at the base of ramus), as long as urosome, almost straight in lateral view (Figs <xref ref-type="fig" rid="F16">16B</xref>, <xref ref-type="fig" rid="F17">17D</xref>), covered with small spinules; with seven elements as follows: seta I and II issuing laterally in distal part of first third of ramus, the former ventral to and smaller than the latter (Fig. <xref ref-type="fig" rid="F17">17D, F</xref>); seta III situated subdistally on dorsal surface (Fig. <xref ref-type="fig" rid="F17">17B–E</xref>); seta IV reduced, fused basally to seta V (Fig. <xref ref-type="fig" rid="F17">17B, C, E</xref>), the latter longest; seta VI reduced, somewhat smaller than seta IV, arising at distal inner corner (Fig. <xref ref-type="fig" rid="F17">17B, C</xref>); dorsal seta VII bi-articulated, situated subdistally on posterior part of first half of ramus (Fig. <xref ref-type="fig" rid="F17">17B, D, F</xref>); with large outer pore distally (Fig. <xref ref-type="fig" rid="F17">17B–E</xref>).</p><fig id="F17" position="float" orientation="portrait"><label>Figure 17.</label><caption><p>
                  <italic><tp:taxon-name><tp:taxon-name-part taxon-name-part-type="genus" reg="Mesocletodes">Mesocletodes</tp:taxon-name-part> <tp:taxon-name-part taxon-name-part-type="species" reg="unisetosus">unisetosus</tp:taxon-name-part></tp:taxon-name></italic> sp. n., male paratype. <bold>A</bold> urosome, ventral, <abbrev xmlns:xlink="http://www.w3.org/1999/xlink" xlink:title="fifth leg" id="ABBRID0EAQAI" xlink:type="simple">P5</abbrev>-bearing somite omitted <bold>B</bold> right caudal ramus, dorsal <bold>C</bold> distal part of right caudal ramus, dorsal, sowing seta III, IV, V, and VI <bold>D</bold> left caudal ramus, lateral <bold>E</bold> distal part of left caudal ramus, lateral, showing seta III, IV and V <bold>F</bold> medial part of left caudal ramus, lateral, showing seta I, II and VII.</p></caption><graphic xmlns:xlink="http://www.w3.org/1999/xlink" xlink:href="zookeys-751-075-g017.jpg" position="float" orientation="portrait" xlink:type="simple" id="oo_198208.jpg"/></fig><p>
              <italic>Antennule</italic> (Fig. <xref ref-type="fig" rid="F18">18A</xref>) octa-segmented, haplocer; first segment without armature, with some medial and some distal spinules; second segment with strong protrusion bearing one strong element (arrowed in Fig. <xref ref-type="fig" rid="F18">18A</xref>), with two strong spinules; third and fourth segments smallest; fifth segment somewhat swollen, with aesthetasc fused basally to slender seta, with four spiniform elements, two of which modified; sixth segment with one normal and one modified element; sixth to eight segments elongated, subequal in length. Armature formula as follows: 1-[0], 2-[6sp+2se], 3-[2sp+1se], 4-(1sp), 5-[4sp+ (1se+<abbrev xmlns:xlink="http://www.w3.org/1999/xlink" xlink:title="aesthetasc" id="ABBRID0E6QAI" xlink:type="simple">ae</abbrev>)], 6[1sp+1se], 7-[3se], 8-[2sp+7se+<abbrev xmlns:xlink="http://www.w3.org/1999/xlink" xlink:title="acrotheke" id="ABBRID0EDRAI" xlink:type="simple">acro</abbrev>]. Spinose, spiniform elements (<abbrev xmlns:xlink="http://www.w3.org/1999/xlink" xlink:title="spinose, spiniform" id="ABBRID0EHRAI" xlink:type="simple">sp</abbrev>) with <abbrev xmlns:xlink="http://www.w3.org/1999/xlink" xlink:title="subapical tubulate extensions" id="ABBRID0ELRAI" xlink:type="simple">STE</abbrev>.</p><p>
              <italic>Antenna</italic> (Fig. <xref ref-type="fig" rid="F18">18B</xref>). Basis elongate, with few inner spinules on distal corner. Exopod absent. Endopod bi-segmented; first segment with strong inner spinules, as long as <!--PageBreak-->basis; second segment with inner strong spinules proximally and medially, with outer spinules on distal half of segment, laterally with one well-developed lateral spine with <abbrev xmlns:xlink="http://www.w3.org/1999/xlink" xlink:title="subapical tubulate extensions" id="ABBRID0EZRAI" xlink:type="simple">STE</abbrev>, and one very reduced element (the latter indicated in Fig. <xref ref-type="fig" rid="F18">18B, C</xref>), and with four apical elements (two spinulose spines, of which innermost smaller, and two geniculate elements).</p><fig id="F18" position="float" orientation="portrait"><label>Figure 18.</label><caption><p>
                  <italic><tp:taxon-name><tp:taxon-name-part taxon-name-part-type="genus" reg="Mesocletodes">Mesocletodes</tp:taxon-name-part> <tp:taxon-name-part taxon-name-part-type="species" reg="unisetosus">unisetosus</tp:taxon-name-part></tp:taxon-name></italic> sp. n., male paratype. <bold>A</bold> antennule <bold>B</bold> antenna, reduced lateral spine arrowed <bold>C</bold> lateral armature of the antenna, reduced spine arrowed.</p></caption><graphic xmlns:xlink="http://www.w3.org/1999/xlink" xlink:href="zookeys-751-075-g018.jpg" position="float" orientation="portrait" xlink:type="simple" id="oo_198209.jpg"/></fig><p>
              <italic>Mandibles, maxillules, maxillae and maxillipeds</italic> strongly atrophied, non-traceable.</p><!--PageBreak--><p>
              <italic><abbrev xmlns:xlink="http://www.w3.org/1999/xlink" xlink:title="first leg" id="ABBRID0ELTAI" xlink:type="simple">P1</abbrev></italic> (Fig. <xref ref-type="fig" rid="F19">19A</xref>). Praecoxa small, with spinular row as shown. Coxa with small median and longer outer spinules. Basis with inner spinules, with outer and inner spines, the former somewhat longer. Exopod tri-segmented; <abbrev xmlns:xlink="http://www.w3.org/1999/xlink" xlink:title="first exopodal segment" id="ABBRID0ETTAI" xlink:type="simple">EXP1</abbrev> as long as <abbrev xmlns:xlink="http://www.w3.org/1999/xlink" xlink:title="third exopodal segment" id="ABBRID0EXTAI" xlink:type="simple">EXP3</abbrev>, <abbrev xmlns:xlink="http://www.w3.org/1999/xlink" xlink:title="second exopodal segment" id="ABBRID0E2TAI" xlink:type="simple">EXP2</abbrev> shortest; with spinules as depicted; <abbrev xmlns:xlink="http://www.w3.org/1999/xlink" xlink:title="first exopodal segment" id="ABBRID0E6TAI" xlink:type="simple">EXP1</abbrev> and <abbrev xmlns:xlink="http://www.w3.org/1999/xlink" xlink:title="second exopodal segment" id="ABBRID0EDUAI" xlink:type="simple">EXP2</abbrev> without inner armature; <abbrev xmlns:xlink="http://www.w3.org/1999/xlink" xlink:title="third exopodal segment" id="ABBRID0EHUAI" xlink:type="simple">EXP3</abbrev> with four elements, of which outer and apical element with <abbrev xmlns:xlink="http://www.w3.org/1999/xlink" xlink:title="subapical tubulate extensions" id="ABBRID0ELUAI" xlink:type="simple">STE</abbrev>. Endopod bi-segmented, reaching proximal fourth of <abbrev xmlns:xlink="http://www.w3.org/1999/xlink" xlink:title="third exopodal segment" id="ABBRID0EPUAI" xlink:type="simple">EXP3</abbrev>; <abbrev xmlns:xlink="http://www.w3.org/1999/xlink" xlink:title="first endopodal segment" id="ABBRID0ETUAI" xlink:type="simple">ENP1</abbrev> seemingly without spinular ornamentation, with one inner seta; <abbrev xmlns:xlink="http://www.w3.org/1999/xlink" xlink:title="second endopodal segment" id="ABBRID0EXUAI" xlink:type="simple">ENP2</abbrev> with few inner spinules, with one outer, one apical and one inner element.</p><fig id="F19" position="float" orientation="portrait"><label>Figure 19.</label><caption><p>
                  <italic><tp:taxon-name><tp:taxon-name-part taxon-name-part-type="genus" reg="Mesocletodes">Mesocletodes</tp:taxon-name-part> <tp:taxon-name-part taxon-name-part-type="species" reg="unisetosus">unisetosus</tp:taxon-name-part></tp:taxon-name></italic> sp. n., male paratype. <bold>A</bold> <abbrev xmlns:xlink="http://www.w3.org/1999/xlink" xlink:title="first leg" id="ABBRID0EUVAI" xlink:type="simple">P1</abbrev>, anterior <bold>B</bold> <abbrev xmlns:xlink="http://www.w3.org/1999/xlink" xlink:title="second leg" id="ABBRID0E1VAI" xlink:type="simple">P2</abbrev>, anterior.</p></caption><graphic xmlns:xlink="http://www.w3.org/1999/xlink" xlink:href="zookeys-751-075-g019.jpg" position="float" orientation="portrait" xlink:type="simple" id="oo_198210.jpg"/></fig><p>
              <italic><abbrev xmlns:xlink="http://www.w3.org/1999/xlink" xlink:title="second leg" id="ABBRID0EGWAI" xlink:type="simple">P2</abbrev>–<abbrev xmlns:xlink="http://www.w3.org/1999/xlink" xlink:title="forth leg" id="ABBRID0EKWAI" xlink:type="simple">P4</abbrev></italic> (Figs <xref ref-type="fig" rid="F19">19B</xref>, <xref ref-type="fig" rid="F20">20A, B</xref>). Praecoxa small, with few spinules as depicted. Coxa with outer spinules. Basis with inner spinules; outer element of <abbrev xmlns:xlink="http://www.w3.org/1999/xlink" xlink:title="second leg" id="ABBRID0EWWAI" xlink:type="simple">P2</abbrev> spiniform (Fig. <xref ref-type="fig" rid="F19">19B</xref>), of <abbrev xmlns:xlink="http://www.w3.org/1999/xlink" xlink:title="third leg" id="ABBRID0E5WAI" xlink:type="simple">P3</abbrev> and <abbrev xmlns:xlink="http://www.w3.org/1999/xlink" xlink:title="forth leg" id="ABBRID0ECXAI" xlink:type="simple">P4</abbrev> setiform (Fig. <xref ref-type="fig" rid="F20">20A, B</xref>). Exopod tri-segmented; <abbrev xmlns:xlink="http://www.w3.org/1999/xlink" xlink:title="first exopodal segment" id="ABBRID0EKXAI" xlink:type="simple">EXP1</abbrev> and <abbrev xmlns:xlink="http://www.w3.org/1999/xlink" xlink:title="third exopodal segment" id="ABBRID0EOXAI" xlink:type="simple">EXP3</abbrev> elongated, subequal in length, <abbrev xmlns:xlink="http://www.w3.org/1999/xlink" xlink:title="second exopodal segment" id="ABBRID0ESXAI" xlink:type="simple">EXP2</abbrev> shortest; <abbrev xmlns:xlink="http://www.w3.org/1999/xlink" xlink:title="first exopodal segment" id="ABBRID0EWXAI" xlink:type="simple">EXP1</abbrev> without, <abbrev xmlns:xlink="http://www.w3.org/1999/xlink" xlink:title="second exopodal segment" id="ABBRID0E1XAI" xlink:type="simple">EXP2</abbrev> with inner seta; <abbrev xmlns:xlink="http://www.w3.org/1999/xlink" xlink:title="second leg" id="ABBRID0E5XAI" xlink:type="simple">P2</abbrev> <abbrev xmlns:xlink="http://www.w3.org/1999/xlink" xlink:title="third exopodal segment" id="ABBRID0ECYAI" xlink:type="simple">EXP3</abbrev> and <abbrev xmlns:xlink="http://www.w3.org/1999/xlink" xlink:title="third leg" id="ABBRID0EGYAI" xlink:type="simple">P3</abbrev> <!--PageBreak--><abbrev xmlns:xlink="http://www.w3.org/1999/xlink" xlink:title="third exopodal segment" id="ABBRID0ELYAI" xlink:type="simple">EXP3</abbrev> with two outer spines, two apical elements, and two inner setae (Figs <xref ref-type="fig" rid="F19">19B</xref>, <xref ref-type="fig" rid="F20">20A</xref>), of <abbrev xmlns:xlink="http://www.w3.org/1999/xlink" xlink:title="forth leg" id="ABBRID0EXYAI" xlink:type="simple">P4</abbrev> <abbrev xmlns:xlink="http://www.w3.org/1999/xlink" xlink:title="third exopodal segment" id="ABBRID0E2YAI" xlink:type="simple">EXP3</abbrev> with two outer spines, two apical elements and one inner seta (Fig. <xref ref-type="fig" rid="F20">20B</xref>). Endopod of <abbrev xmlns:xlink="http://www.w3.org/1999/xlink" xlink:title="second leg" id="ABBRID0EDZAI" xlink:type="simple">P2</abbrev> reaching tip of <abbrev xmlns:xlink="http://www.w3.org/1999/xlink" xlink:title="second exopodal segment" id="ABBRID0EHZAI" xlink:type="simple">EXP2</abbrev> (Fig. <xref ref-type="fig" rid="F19">19B</xref>), of <abbrev xmlns:xlink="http://www.w3.org/1999/xlink" xlink:title="third leg" id="ABBRID0EPZAI" xlink:type="simple">P3</abbrev> and <abbrev xmlns:xlink="http://www.w3.org/1999/xlink" xlink:title="forth leg" id="ABBRID0ETZAI" xlink:type="simple">P4</abbrev> reaching slightly beyond <abbrev xmlns:xlink="http://www.w3.org/1999/xlink" xlink:title="second exopodal segment" id="ABBRID0EXZAI" xlink:type="simple">EXP2</abbrev> (Fig. <xref ref-type="fig" rid="F20">20A, B</xref>); <abbrev xmlns:xlink="http://www.w3.org/1999/xlink" xlink:title="first endopodal segment" id="ABBRID0E6ZAI" xlink:type="simple">ENP1</abbrev> with one inner small seta (Figs <xref ref-type="fig" rid="F19">19B</xref>, <xref ref-type="fig" rid="F20">20A, B</xref>); <abbrev xmlns:xlink="http://www.w3.org/1999/xlink" xlink:title="second endopodal segment" id="ABBRID0EL1AI" xlink:type="simple">ENP2</abbrev> with three (<abbrev xmlns:xlink="http://www.w3.org/1999/xlink" xlink:title="second leg" id="ABBRID0EP1AI" xlink:type="simple">P2</abbrev>; Fig. <xref ref-type="fig" rid="F19">19B</xref>) and four (<abbrev xmlns:xlink="http://www.w3.org/1999/xlink" xlink:title="third leg" id="ABBRID0EX1AI" xlink:type="simple">P3</abbrev> and <abbrev xmlns:xlink="http://www.w3.org/1999/xlink" xlink:title="forth leg" id="ABBRID0E21AI" xlink:type="simple">P4</abbrev>; Fig. <xref ref-type="fig" rid="F20">20A, B</xref>) setae.</p><fig id="F20" position="float" orientation="portrait"><label>Figure 20.</label><caption><p>
                  <italic><tp:taxon-name><tp:taxon-name-part taxon-name-part-type="genus" reg="Mesocletodes">Mesocletodes</tp:taxon-name-part> <tp:taxon-name-part taxon-name-part-type="species" reg="unisetosus">unisetosus</tp:taxon-name-part></tp:taxon-name></italic> sp. n., male paratype. <bold>A</bold> <abbrev xmlns:xlink="http://www.w3.org/1999/xlink" xlink:title="third leg" id="ABBRID0E32AI" xlink:type="simple">P3</abbrev>, anterior <bold>B</bold> <abbrev xmlns:xlink="http://www.w3.org/1999/xlink" xlink:title="forth leg" id="ABBRID0EC3AI" xlink:type="simple">P4</abbrev>, anterior.</p></caption><graphic xmlns:xlink="http://www.w3.org/1999/xlink" xlink:href="zookeys-751-075-g020.jpg" position="float" orientation="portrait" xlink:type="simple" id="oo_198211.jpg"/></fig><p>
              <italic><abbrev xmlns:xlink="http://www.w3.org/1999/xlink" xlink:title="fifth leg" id="ABBRID0EO3AI" xlink:type="simple">P5</abbrev></italic> (Fig. <xref ref-type="fig" rid="F21">21A, B</xref>) with few strong spinules on baseoendopodal setophore. Endopodal lobe poorly developed, with one seta (Fig. <xref ref-type="fig" rid="F21">21A</xref>). Exopod distinct, long, slender, 3.5 times as long as wide (maximum width measured at its base), with few inner spinules subapically, with two outer, one apical and one inner seta, and one subdistal tube pore.</p><fig id="F21" position="float" orientation="portrait"><label>Figure 21.</label><caption><p>
                  <italic><tp:taxon-name><tp:taxon-name-part taxon-name-part-type="genus" reg="Mesocletodes">Mesocletodes</tp:taxon-name-part> <tp:taxon-name-part taxon-name-part-type="species" reg="unisetosus">unisetosus</tp:taxon-name-part></tp:taxon-name></italic> sp. n., male paratype. <bold>A</bold> <abbrev xmlns:xlink="http://www.w3.org/1999/xlink" xlink:title="fifth leg" id="ABBRID0ET4AI" xlink:type="simple">P5</abbrev>, anterior, subdistal tube arrowed <bold>B</bold> exopod of <abbrev xmlns:xlink="http://www.w3.org/1999/xlink" xlink:title="fifth leg" id="ABBRID0EZ4AI" xlink:type="simple">P5</abbrev> showing distal tube-pore.</p></caption><graphic xmlns:xlink="http://www.w3.org/1999/xlink" xlink:href="zookeys-751-075-g021.jpg" position="float" orientation="portrait" xlink:type="simple" id="oo_198212.jpg"/></fig><p>Armature formula as follows:</p><table-wrap position="float" orientation="portrait"><table id="TID0ETBAG" rules="all"><tbody><tr><th rowspan="1" colspan="1"/><th rowspan="1" colspan="1">
                      <abbrev xmlns:xlink="http://www.w3.org/1999/xlink" xlink:title="exopod" id="ABBRID0ET5AI" xlink:type="simple">EXP</abbrev>
                    </th><th rowspan="1" colspan="1">
                      <abbrev xmlns:xlink="http://www.w3.org/1999/xlink" xlink:title="endopod" id="ABBRID0E25AI" xlink:type="simple">ENP</abbrev>
                    </th></tr><tr><td rowspan="1" colspan="1">
                      <abbrev xmlns:xlink="http://www.w3.org/1999/xlink" xlink:title="first leg" id="ABBRID0EE6AI" xlink:type="simple">P1</abbrev>
                    </td><td rowspan="1" colspan="1">0.0.121</td><td rowspan="1" colspan="1">1.111</td></tr><tr><td rowspan="1" colspan="1">
                      <abbrev xmlns:xlink="http://www.w3.org/1999/xlink" xlink:title="second leg" id="ABBRID0ET6AI" xlink:type="simple">P2</abbrev>
                    </td><td rowspan="1" colspan="1">0.1.222</td><td rowspan="1" colspan="1">1.120</td></tr><tr><td rowspan="1" colspan="1">
                      <abbrev xmlns:xlink="http://www.w3.org/1999/xlink" xlink:title="third leg" id="ABBRID0ECABI" xlink:type="simple">P3</abbrev>
                    </td><td rowspan="1" colspan="1">0.1.222</td><td rowspan="1" colspan="1">1.121</td></tr><tr><td rowspan="1" colspan="1">
                      <abbrev xmlns:xlink="http://www.w3.org/1999/xlink" xlink:title="forth leg" id="ABBRID0ERABI" xlink:type="simple">P4</abbrev>
                    </td><td rowspan="1" colspan="1">0.1.122</td><td rowspan="1" colspan="1">1.121</td></tr><tr><td rowspan="1" colspan="1">
                      <abbrev xmlns:xlink="http://www.w3.org/1999/xlink" xlink:title="fifth leg" id="ABBRID0EABBI" xlink:type="simple">P5</abbrev>
                    </td><td rowspan="1" colspan="1">211+subdistal tube pore</td><td rowspan="1" colspan="1">1</td></tr></tbody></table></table-wrap></tp:treatment-sec><tp:treatment-sec sec-type="description" id="SECID0EKBBI"><title>Description of female.</title><p>Unknown.</p></tp:treatment-sec><tp:treatment-sec sec-type="etymology" id="SECID0EPBBI"><title>Etymology.</title><p>The specific epithet is derived from the Latin prefix <italic>ūni</italic>, meaning one, and the Latin noun <italic>seta</italic>, meaning hair, and refers to the presence of one seta only on the endopodal lobe of the male <abbrev xmlns:xlink="http://www.w3.org/1999/xlink" xlink:title="fifth leg" id="ABBRID0EZBBI" xlink:type="simple">P5</abbrev>. The name is a noun in the nominative singular.</p></tp:treatment-sec><tp:treatment-sec sec-type="remarks" id="SECID0E4BBI"><title>Remarks.</title><p>The only species for which the male is known are <italic><tp:taxon-name><tp:taxon-name-part taxon-name-part-type="genus" reg="Mesocletodes">M.</tp:taxon-name-part> <tp:taxon-name-part taxon-name-part-type="species" reg="angolaensis">angolaensis</tp:taxon-name-part></tp:taxon-name></italic>, <italic><tp:taxon-name><tp:taxon-name-part taxon-name-part-type="genus" reg="Mesocletodes">M.</tp:taxon-name-part> <tp:taxon-name-part taxon-name-part-type="species" reg="elmari">elmari</tp:taxon-name-part></tp:taxon-name></italic> Menzel, 2011, <italic><tp:taxon-name><tp:taxon-name-part taxon-name-part-type="genus" reg="Mesocletodes">M.</tp:taxon-name-part> <tp:taxon-name-part taxon-name-part-type="species" reg="fladensis">fladensis</tp:taxon-name-part></tp:taxon-name></italic>, <italic><tp:taxon-name><tp:taxon-name-part taxon-name-part-type="genus" reg="Mesocletodes">M.</tp:taxon-name-part> <tp:taxon-name-part taxon-name-part-type="species" reg="nudus">nudus</tp:taxon-name-part></tp:taxon-name></italic> and <italic><tp:taxon-name><tp:taxon-name-part taxon-name-part-type="genus" reg="Mesocletodes">M.</tp:taxon-name-part> <tp:taxon-name-part taxon-name-part-type="species" reg="unisetosus">unisetosus</tp:taxon-name-part></tp:taxon-name></italic> sp. n. Of these, the female is known only for <italic><tp:taxon-name><tp:taxon-name-part taxon-name-part-type="genus" reg="Mesocletodes">M.</tp:taxon-name-part> <tp:taxon-name-part taxon-name-part-type="species" reg="elmari">elmari</tp:taxon-name-part></tp:taxon-name></italic>. These species are attributed to <xref ref-type="bibr" rid="B2">Bodin’s (1968)</xref> <italic><tp:taxon-name><tp:taxon-name-part taxon-name-part-type="genus" reg="Mesocletodes"/><tp:taxon-name-part taxon-name-part-type="species" reg="inermis">inermis</tp:taxon-name-part></tp:taxon-name></italic> group. The males of <italic><tp:taxon-name><tp:taxon-name-part taxon-name-part-type="genus" reg="Mesocletodes">M.</tp:taxon-name-part> <tp:taxon-name-part taxon-name-part-type="species" reg="fladensis">fladensis</tp:taxon-name-part></tp:taxon-name></italic>, <italic><tp:taxon-name><tp:taxon-name-part taxon-name-part-type="genus" reg="Mesocletodes">M.</tp:taxon-name-part> <tp:taxon-name-part taxon-name-part-type="species" reg="angolaensis">angolaensis</tp:taxon-name-part></tp:taxon-name></italic>, and <italic><tp:taxon-name><tp:taxon-name-part taxon-name-part-type="genus" reg="Mesocletodes">M.</tp:taxon-name-part> <tp:taxon-name-part taxon-name-part-type="species" reg="unisetosus">unisetosus</tp:taxon-name-part></tp:taxon-name></italic> sp. n. possess a dorsal process on the anal somite only and lack mouth parts. <italic><tp:taxon-name><tp:taxon-name-part taxon-name-part-type="genus" reg="Mesocletodes">Mesocletodes</tp:taxon-name-part> <tp:taxon-name-part taxon-name-part-type="species" reg="nudus">nudus</tp:taxon-name-part></tp:taxon-name></italic> and <italic><tp:taxon-name><tp:taxon-name-part taxon-name-part-type="genus" reg="Mesocletodes">M.</tp:taxon-name-part> <tp:taxon-name-part taxon-name-part-type="species" reg="elmari">elmari</tp:taxon-name-part></tp:taxon-name></italic>, lack the dorsal process on the cephalothorax and anal somite, and of these, only the male of <italic><tp:taxon-name><tp:taxon-name-part taxon-name-part-type="genus" reg="Mesocletodes">M.</tp:taxon-name-part> <tp:taxon-name-part taxon-name-part-type="species" reg="nudus">nudus</tp:taxon-name-part></tp:taxon-name></italic> lacks mouth parts. <xref ref-type="bibr" rid="B20">Menzel and George (2009)</xref> suggested that the lack of mouth parts in the males of <italic><tp:taxon-name><tp:taxon-name-part taxon-name-part-type="genus" reg="Mesocletodes">M.</tp:taxon-name-part> <tp:taxon-name-part taxon-name-part-type="species" reg="fladensis">fladensis</tp:taxon-name-part></tp:taxon-name></italic> and <italic><tp:taxon-name><tp:taxon-name-part taxon-name-part-type="genus" reg="Mesocletodes">M.</tp:taxon-name-part> <tp:taxon-name-part taxon-name-part-type="species" reg="angolaensis">angolaensis</tp:taxon-name-part></tp:taxon-name></italic>, and consequently in <italic><tp:taxon-name><tp:taxon-name-part taxon-name-part-type="genus" reg="Mesocletodes">M.</tp:taxon-name-part> <tp:taxon-name-part taxon-name-part-type="species" reg="unisetosus">unisetosus</tp:taxon-name-part></tp:taxon-name></italic> sp. n. and <italic><tp:taxon-name><tp:taxon-name-part taxon-name-part-type="genus" reg="Mesocletodes">M.</tp:taxon-name-part> <tp:taxon-name-part taxon-name-part-type="species" reg="nudus">nudus</tp:taxon-name-part></tp:taxon-name></italic>, might support a monophylum of derived <tp:taxon-name><tp:taxon-name-part taxon-name-part-type="family">Argestidae</tp:taxon-name-part></tp:taxon-name> (but see below). The same trend has been observed, for example, in the families <tp:taxon-name><tp:taxon-name-part taxon-name-part-type="family">Aegisthidae</tp:taxon-name-part></tp:taxon-name> (e.g. <italic><tp:taxon-name><tp:taxon-name-part taxon-name-part-type="genus" reg="Nudivorax">Nudivorax</tp:taxon-name-part></tp:taxon-name></italic> Lee &amp; Huys, 2000, <italic><tp:taxon-name><tp:taxon-name-part taxon-name-part-type="genus" reg="Scabrantenna">Scabrantenna</tp:taxon-name-part></tp:taxon-name></italic> Lee &amp; Huys, 2000, <italic><tp:taxon-name><tp:taxon-name-part taxon-name-part-type="genus" reg="Andromastax">Andromastax</tp:taxon-name-part></tp:taxon-name></italic> Conroy-Dalton &amp; <!--PageBreak-->Huys, 1999) and <tp:taxon-name><tp:taxon-name-part taxon-name-part-type="family">Pseudotachidiidae</tp:taxon-name-part></tp:taxon-name> (e.g. <tp:taxon-name><tp:taxon-name-part taxon-name-part-type="genus" reg="Paranannopus">Paranannopus</tp:taxon-name-part></tp:taxon-name> Huys, 2009; see <xref ref-type="bibr" rid="B42">Willen 2005</xref>). <xref ref-type="bibr" rid="B19">Menzel (2011)</xref> suggested that, regardless the developmental stage of the mouth parts (well-developed, strongly reduced or absent), the males of <italic><tp:taxon-name><tp:taxon-name-part taxon-name-part-type="genus" reg="Mesocletodes">Mesocletodes</tp:taxon-name-part></tp:taxon-name></italic> become non-feeding during the last moult as an adaptation to the sparsely populated and oligotrophic deep-sea environments, and could represent a derived character. Also, <xref ref-type="bibr" rid="B19">Menzel (2011)</xref> noted that the sexual dimorphism in <italic><tp:taxon-name><tp:taxon-name-part taxon-name-part-type="genus" reg="Mesocletodes">M.</tp:taxon-name-part> <tp:taxon-name-part taxon-name-part-type="species" reg="elmari">elmari</tp:taxon-name-part></tp:taxon-name></italic> (attributed to the <italic><tp:taxon-name><tp:taxon-name-part taxon-name-part-type="genus" reg="Mesocletodes"/><tp:taxon-name-part taxon-name-part-type="species" reg="inermis">inermis</tp:taxon-name-part></tp:taxon-name></italic> group), the only species for which both sexes have been described, is expressed, among other characters, in the antennule, <abbrev xmlns:xlink="http://www.w3.org/1999/xlink" xlink:title="fifth leg" id="ABBRID0EFLBI" xlink:type="simple">P5</abbrev>, <abbrev xmlns:xlink="http://www.w3.org/1999/xlink" xlink:title="sixth leg" id="ABBRID0EJLBI" xlink:type="simple">P6</abbrev> and most interestingly, in the armature formula of the <abbrev xmlns:xlink="http://www.w3.org/1999/xlink" xlink:title="first leg" id="ABBRID0ENLBI" xlink:type="simple">P1</abbrev>–<abbrev xmlns:xlink="http://www.w3.org/1999/xlink" xlink:title="forth leg" id="ABBRID0ERLBI" xlink:type="simple">P4</abbrev> <abbrev xmlns:xlink="http://www.w3.org/1999/xlink" xlink:title="second endopodal segment" id="ABBRID0EVLBI" xlink:type="simple">ENP2</abbrev> (but the bi-segmented condition of the rami of the swimming legs is the same in both sexes), and that the mouth parts are present in both sexes regardless of whether the male is non-feeding or not. The males of <italic><tp:taxon-name><tp:taxon-name-part taxon-name-part-type="genus" reg="Mesocletodes">M.</tp:taxon-name-part> <tp:taxon-name-part taxon-name-part-type="species" reg="fladensis">fladensis</tp:taxon-name-part></tp:taxon-name></italic>, <italic><tp:taxon-name><tp:taxon-name-part taxon-name-part-type="genus" reg="Mesocletodes">M.</tp:taxon-name-part> <tp:taxon-name-part taxon-name-part-type="species" reg="angolaensis">angolaensis</tp:taxon-name-part></tp:taxon-name></italic>, and <italic><tp:taxon-name><tp:taxon-name-part taxon-name-part-type="genus" reg="Mesocletodes">M.</tp:taxon-name-part> <tp:taxon-name-part taxon-name-part-type="species" reg="unisetosus">unisetosus</tp:taxon-name-part></tp:taxon-name></italic> sp. n. are non-feeding <!--PageBreak-->and lack mouth parts. Therefore, the option for comparing the armature formula of <abbrev xmlns:xlink="http://www.w3.org/1999/xlink" xlink:title="first leg" id="ABBRID0EANBI" xlink:type="simple">P1</abbrev>–<abbrev xmlns:xlink="http://www.w3.org/1999/xlink" xlink:title="forth leg" id="ABBRID0EENBI" xlink:type="simple">P4</abbrev> of the males of these three species only was chosen, viz. with a dorsal process on the anal somite only. Among these species, <italic><tp:taxon-name><tp:taxon-name-part taxon-name-part-type="genus" reg="Mesocletodes">M.</tp:taxon-name-part> <tp:taxon-name-part taxon-name-part-type="species" reg="angolaensis">angolaensis</tp:taxon-name-part></tp:taxon-name></italic> and <italic><tp:taxon-name><tp:taxon-name-part taxon-name-part-type="genus" reg="Mesocletodes">M.</tp:taxon-name-part> <tp:taxon-name-part taxon-name-part-type="species" reg="unisetosus">unisetosus</tp:taxon-name-part></tp:taxon-name></italic> sp. n. possess a serrated posterior margin of the cephalothorax, and on the posterior margin of <abbrev xmlns:xlink="http://www.w3.org/1999/xlink" xlink:title="second leg" id="ABBRID0ECOBI" xlink:type="simple">P2</abbrev>-bearing somite to penultimate urosomite, and only <italic><tp:taxon-name><tp:taxon-name-part taxon-name-part-type="genus" reg="Mesocletodes">M.</tp:taxon-name-part> <tp:taxon-name-part taxon-name-part-type="species" reg="fladensis">fladensis</tp:taxon-name-part></tp:taxon-name></italic> exhibits posterior spinules instead. An antennary basis is present in <italic><tp:taxon-name><tp:taxon-name-part taxon-name-part-type="genus" reg="Mesocletodes">M.</tp:taxon-name-part> <tp:taxon-name-part taxon-name-part-type="species" reg="angolaensis">angolaensis</tp:taxon-name-part></tp:taxon-name></italic> and <italic><tp:taxon-name><tp:taxon-name-part taxon-name-part-type="genus" reg="Mesocletodes">M.</tp:taxon-name-part> <tp:taxon-name-part taxon-name-part-type="species" reg="unisetosus">unisetosus</tp:taxon-name-part></tp:taxon-name></italic> sp. n., and only <italic><tp:taxon-name><tp:taxon-name-part taxon-name-part-type="genus" reg="Mesocletodes">M.</tp:taxon-name-part> <tp:taxon-name-part taxon-name-part-type="species" reg="fladensis">fladensis</tp:taxon-name-part></tp:taxon-name></italic> possesses an allobasis. <italic><tp:taxon-name><tp:taxon-name-part taxon-name-part-type="genus" reg="Mesocletodes">Mesocletodes</tp:taxon-name-part> <tp:taxon-name-part taxon-name-part-type="species" reg="angolaensis">angolaensis</tp:taxon-name-part></tp:taxon-name></italic>, <italic><tp:taxon-name><tp:taxon-name-part taxon-name-part-type="genus" reg="Mesocletodes">M.</tp:taxon-name-part> <tp:taxon-name-part taxon-name-part-type="species" reg="unisetosus">unisetosus</tp:taxon-name-part></tp:taxon-name></italic> sp. n., and probably <italic><tp:taxon-name><tp:taxon-name-part taxon-name-part-type="genus" reg="Mesocletodes">M.</tp:taxon-name-part> <tp:taxon-name-part taxon-name-part-type="species" reg="fladensis">fladensis</tp:taxon-name-part></tp:taxon-name></italic> share the lack of the exopod of the antenna. The Mexican species, <italic><tp:taxon-name><tp:taxon-name-part taxon-name-part-type="genus" reg="Mesocletodes">M.</tp:taxon-name-part> <tp:taxon-name-part taxon-name-part-type="species" reg="unisetosus">unisetosus</tp:taxon-name-part></tp:taxon-name></italic> sp. n., seems to be more closely related to <italic><tp:taxon-name><tp:taxon-name-part taxon-name-part-type="genus" reg="Mesocletodes">M.</tp:taxon-name-part> <tp:taxon-name-part taxon-name-part-type="species" reg="angolaensis">angolaensis</tp:taxon-name-part></tp:taxon-name></italic> than to <italic><tp:taxon-name><tp:taxon-name-part taxon-name-part-type="genus" reg="Mesocletodes">M.</tp:taxon-name-part> <tp:taxon-name-part taxon-name-part-type="species" reg="fladensis">fladensis</tp:taxon-name-part></tp:taxon-name></italic>. In addition to the characters above shared between these two species, they also share the presence of an inner seta on the <abbrev xmlns:xlink="http://www.w3.org/1999/xlink" xlink:title="second leg" id="ABBRID0EASBI" xlink:type="simple">P2</abbrev> and <abbrev xmlns:xlink="http://www.w3.org/1999/xlink" xlink:title="third leg" id="ABBRID0EESBI" xlink:type="simple">P3</abbrev> <abbrev xmlns:xlink="http://www.w3.org/1999/xlink" xlink:title="first endopodal segment" id="ABBRID0EISBI" xlink:type="simple">ENP1</abbrev> (this seta is missing in <italic><tp:taxon-name><tp:taxon-name-part taxon-name-part-type="genus" reg="Mesocletodes">M.</tp:taxon-name-part> <tp:taxon-name-part taxon-name-part-type="species" reg="fladensis">fladensis</tp:taxon-name-part></tp:taxon-name></italic>) and the exceedingly elongated caudal rami more than 13 times as long as wide. Briefly, the male of the Mexican species, <italic><tp:taxon-name><tp:taxon-name-part taxon-name-part-type="genus" reg="Mesocletodes">M.</tp:taxon-name-part> <tp:taxon-name-part taxon-name-part-type="species" reg="unisetosus">unisetosus</tp:taxon-name-part></tp:taxon-name></italic> sp. n., is unique and can be separated from the male of <italic><tp:taxon-name><tp:taxon-name-part taxon-name-part-type="genus" reg="Mesocletodes">M.</tp:taxon-name-part> <tp:taxon-name-part taxon-name-part-type="species" reg="angolaensis">angolaensis</tp:taxon-name-part></tp:taxon-name></italic>, and <italic><tp:taxon-name><tp:taxon-name-part taxon-name-part-type="genus" reg="Mesocletodes">M.</tp:taxon-name-part> <tp:taxon-name-part taxon-name-part-type="species" reg="fladensis">fladensis</tp:taxon-name-part></tp:taxon-name></italic>, by the number of setae on the <abbrev xmlns:xlink="http://www.w3.org/1999/xlink" xlink:title="fifth leg" id="ABBRID0E3TBI" xlink:type="simple">P5</abbrev> endopodal lobe (two setae in <italic><tp:taxon-name><tp:taxon-name-part taxon-name-part-type="genus" reg="Mesocletodes">M.</tp:taxon-name-part> <tp:taxon-name-part taxon-name-part-type="species" reg="angolaensis">angolaensis</tp:taxon-name-part></tp:taxon-name></italic>, and <italic><tp:taxon-name><tp:taxon-name-part taxon-name-part-type="genus" reg="Mesocletodes">M.</tp:taxon-name-part> <tp:taxon-name-part taxon-name-part-type="species" reg="fladensis">fladensis</tp:taxon-name-part></tp:taxon-name></italic>, but one seta only in the Mexican <italic><tp:taxon-name><tp:taxon-name-part taxon-name-part-type="genus" reg="Mesocletodes">M.</tp:taxon-name-part> <tp:taxon-name-part taxon-name-part-type="species" reg="unisetosus">unisetosus</tp:taxon-name-part></tp:taxon-name></italic> sp. n.).</p></tp:treatment-sec><tp:treatment-sec><!--Section generated to contain objects referenced in tp:taxon-treatment.--><fig id="F1" position="float" orientation="portrait"><label>Figure 1.</label><caption><p>Sampling sites and type localities of <italic><tp:taxon-name><tp:taxon-name-part taxon-name-part-type="genus" reg="Mesocletodes">Mesocletodes</tp:taxon-name-part> <tp:taxon-name-part taxon-name-part-type="species" reg="simplex">simplex</tp:taxon-name-part></tp:taxon-name></italic> sp. n. (full circle), and <italic><tp:taxon-name><tp:taxon-name-part taxon-name-part-type="genus" reg="Mesocletodes">M.</tp:taxon-name-part> <tp:taxon-name-part taxon-name-part-type="species" reg="brevisetosus">brevisetosus</tp:taxon-name-part></tp:taxon-name></italic> sp. n. and <italic><tp:taxon-name><tp:taxon-name-part taxon-name-part-type="genus" reg="Mesocletodes">M.</tp:taxon-name-part> <tp:taxon-name-part taxon-name-part-type="species" reg="unisetosus">unisetosus</tp:taxon-name-part></tp:taxon-name></italic> sp. n. (full triangle). Figure prepared with GeoMapApp (<ext-link xmlns:xlink="http://www.w3.org/1999/xlink" xlink:type="simple" ext-link-type="uri" xlink:href="http://www.geomapapp.org/">http://www.geomapapp.org/</ext-link>) and the Global Multi-Resolution Topography (<abbrev xmlns:xlink="http://www.w3.org/1999/xlink" xlink:title="Global Multi-Resolution Topography" id="ABBRID0EXAAE" xlink:type="simple">GMRT</abbrev>) default basemap (<xref ref-type="bibr" rid="B29">Ryan et al. 2009</xref>).</p></caption><graphic xmlns:xlink="http://www.w3.org/1999/xlink" xlink:href="zookeys-751-075-g001.jpg" position="float" orientation="portrait" xlink:type="simple" id="oo_198192.jpg"/></fig></tp:treatment-sec><ref-list><ref id="B29"><mixed-citation xmlns:xlink="http://www.w3.org/1999/xlink" xlink:type="simple">
          <person-group><name name-style="western"><surname>Ryan</surname><given-names>WBF</given-names></name><name name-style="western"><surname>Carbotte</surname><given-names>SM</given-names></name><name name-style="western"><surname>Coplan</surname><given-names>JO</given-names></name><name name-style="western"><surname>O’Hara</surname><given-names>S</given-names></name><name name-style="western"><surname>Melkonian</surname><given-names>A</given-names></name><name name-style="western"><surname>Arko</surname><given-names>R</given-names></name><name name-style="western"><surname>Weissel</surname><given-names>RA</given-names></name><name name-style="western"><surname>Ferrini</surname><given-names>V</given-names></name><name name-style="western"><surname>Goodwillie</surname><given-names>A</given-names></name><name name-style="western"><surname>Nitsche</surname><given-names>F</given-names></name><name name-style="western"><surname>Bonczkowski</surname><given-names>J</given-names></name><name name-style="western"><surname>Zemsky</surname><given-names>R</given-names></name></person-group> (<year>2009</year>) Global multi-resolution topography synthesis. Geochemistry, Geophysics, Geosystems 10. <ext-link xlink:type="simple" ext-link-type="doi" xlink:href="10.1029/2008GC002332">https://doi.org/10.1029/2008GC002332</ext-link></mixed-citation></ref><ref id="B2"><mixed-citation xmlns:xlink="http://www.w3.org/1999/xlink" xlink:type="simple">
          <person-group><name name-style="western"><surname>Bodin</surname><given-names>P</given-names></name></person-group> (<year>1968</year>) <article-title>Copépodes Harpacticoïdes des étages bathyal et abyssal du Golfe de Gascogne.</article-title> <source>Mémoires du Muséum National d´Histoire Naturelle</source> <volume>55</volume>: <fpage>1</fpage>–<lpage>107</lpage>.</mixed-citation></ref><ref id="B20"><mixed-citation xmlns:xlink="http://www.w3.org/1999/xlink" xlink:type="simple">
          <person-group><name name-style="western"><surname>Menzel</surname><given-names>L</given-names></name><name name-style="western"><surname>George</surname><given-names>KH</given-names></name></person-group> (<year>2009</year>) <article-title>Description of four new species of <italic><tp:taxon-name><tp:taxon-name-part taxon-name-part-type="genus">Mesocletodes</tp:taxon-name-part></tp:taxon-name></italic> Sars, 1909 (<tp:taxon-name><tp:taxon-name-part taxon-name-part-type="subclass">Copepoda</tp:taxon-name-part></tp:taxon-name>, <tp:taxon-name><tp:taxon-name-part taxon-name-part-type="order">Harpacticoida</tp:taxon-name-part></tp:taxon-name>, <tp:taxon-name><tp:taxon-name-part taxon-name-part-type="family">Argestidae</tp:taxon-name-part></tp:taxon-name>) and redescription of <italic><tp:taxon-name><tp:taxon-name-part taxon-name-part-type="genus">Mesocletodes</tp:taxon-name-part> <tp:taxon-name-part taxon-name-part-type="species">robustus</tp:taxon-name-part></tp:taxon-name></italic> Por, 1965 from the South Atlantic, including remarks on the <italic><tp:taxon-name><tp:taxon-name-part taxon-name-part-type="genus">Mesocletodes</tp:taxon-name-part> <tp:taxon-name-part taxon-name-part-type="species">abyssicola</tp:taxon-name-part></tp:taxon-name></italic>-group.</article-title> <source>Zootaxa</source> <volume>2096</volume>: <fpage>214</fpage>–<lpage>256</lpage>.</mixed-citation></ref><ref id="B42"><mixed-citation xmlns:xlink="http://www.w3.org/1999/xlink" xlink:type="simple">
          <person-group><name name-style="western"><surname>Willen</surname><given-names>E</given-names></name></person-group> (<year>2005</year>) <article-title>A new species of <italic><tp:taxon-name><tp:taxon-name-part taxon-name-part-type="genus">Paranannopus</tp:taxon-name-part></tp:taxon-name></italic> Lang, 1936 (<tp:taxon-name><tp:taxon-name-part taxon-name-part-type="subclass">Copepoda</tp:taxon-name-part></tp:taxon-name>, <tp:taxon-name><tp:taxon-name-part taxon-name-part-type="order">Harpacticoida</tp:taxon-name-part></tp:taxon-name>, <tp:taxon-name><tp:taxon-name-part taxon-name-part-type="family">Pseudotachidiidae</tp:taxon-name-part></tp:taxon-name>) with atrophic mouthparts from the abyssal of the Angola Basin.</article-title> <source>Organisms, Diversity &amp; Evolution</source> <volume>5</volume>: <fpage>19</fpage>–<lpage>27</lpage>. <ext-link xlink:type="simple" ext-link-type="doi" xlink:href="10.1016/j.ode.2004.10.002">https://doi.org/10.1016/j.ode.2004.10.002</ext-link></mixed-citation></ref><ref id="B19"><mixed-citation xmlns:xlink="http://www.w3.org/1999/xlink" xlink:type="simple">
          <person-group><name name-style="western"><surname>Menzel</surname><given-names>L</given-names></name></person-group> (<year>2011</year>) <article-title>First descriptions of copepodid stages, sexual dimorphism and intraspecific variability of <italic><tp:taxon-name><tp:taxon-name-part taxon-name-part-type="genus">Mesocletodes</tp:taxon-name-part></tp:taxon-name></italic> Sars, 1909 (<tp:taxon-name><tp:taxon-name-part taxon-name-part-type="subclass">Copepoda</tp:taxon-name-part></tp:taxon-name>, <tp:taxon-name><tp:taxon-name-part taxon-name-part-type="order">Harpacticoida</tp:taxon-name-part></tp:taxon-name>, <tp:taxon-name><tp:taxon-name-part taxon-name-part-type="family">Argestidae</tp:taxon-name-part></tp:taxon-name>), including the description of a new species with broad abyssal distribution.</article-title> <source>ZooKeys</source> <volume>96</volume>: <fpage>39</fpage>–<lpage>80</lpage>. <ext-link xlink:type="simple" ext-link-type="doi" xlink:href="10.3897/zookeys.96.1496">https://doi.org/10.3897/zookeys.96.1496</ext-link></mixed-citation></ref></ref-list></tp:taxon-treatment>
